# Supplementary material for: Rare coding variants in NOX4 link high ROS levels to psoriatic arthritis mutilans
Source: EMBO Mol Med. 2024 Feb 20;16(3):9. doi: 10.1038/s44321-024-00035-z (PMC10940640; doi:10.1038/s44321-024-00035-z)
Supplement: Supplementary file 3 — Source Data Fig. 1 [file 44321_2024_35_MOESM3_ESM.zip]

Archive with 5 entries (4 files):
- Figure 1/
- Figure 1/.DS_Store
- __MACOSX/Figure 1/._.DS_Store
- Figure 1/Figure 1 Genes list by filtering copy.xlsx
- __MACOSX/Figure 1/._Figure 1 Genes list by filtering copy.xlsx
