# Supplementary material for: Rare coding variants in NOX4 link high ROS levels to psoriatic arthritis mutilans
Source: EMBO Mol Med. 2024 Feb 20;16(3):9. doi: 10.1038/s44321-024-00035-z (PMC10940640; doi:10.1038/s44321-024-00035-z)
Supplement: Supplementary file 3 — Source Data Fig. 1 [file 44321_2024_35_MOESM3_ESM.zip › Figure 1/Figure 1 Genes list by filtering copy.xlsx]

## Sheet: 69 genes after WGS fitering
	Input	Match type	Approved symbol	Approved name	HGNC ID	Location
1	ANAPC10	Approved symbol	ANAPC10	anaphase promoting complex subunit 10	HGNC:24077	4q31.21
2	ANKRD20A3	Previous symbol	ANKRD20A3P	ankyrin repeat domain 20 family member A3, pseudogene	HGNC:31981	9q21.11
3	ANKRD30B	Approved symbol	ANKRD30B	ankyrin repeat domain 30B	HGNC:24165	18p11.21
4	ANKRD36	Approved symbol	ANKRD36	ankyrin repeat domain 36	HGNC:24079	2q11.2
5	ANKRD36C	Approved symbol	ANKRD36C	ankyrin repeat domain 36C	HGNC:32946	2q11.1
6	ATAT1	Approved symbol	ATAT1	alpha tubulin acetyltransferase 1	HGNC:21186	6p21.33
7	ATXN3	Approved symbol	ATXN3	ataxin 3	HGNC:7106	14q32.12
8	BAGE2	Approved symbol	BAGE2	BAGE family member 2 (pseudogene)	HGNC:15723	21p11.2
9	BOD1	Approved symbol	BOD1	biorientation of chromosomes in cell division 1	HGNC:25114	5q35.2
10	BPHL	Approved symbol	BPHL	biphenyl hydrolase like	HGNC:1094	6p25.2
11	C5orf60	Approved symbol	C5orf60	chromosome 5 open reading frame 60	HGNC:27753	5q35.3
12	CACNA1B	Approved symbol	CACNA1B	calcium voltage-gated channel subunit alpha1 B	HGNC:1389	9q34.3
13	CAPN3	Approved symbol	CAPN3	calpain 3	HGNC:1480	15q15.1
14	CDKN1A	Approved symbol	CDKN1A	cyclin dependent kinase inhibitor 1A	HGNC:1784	6p21.2
15	CMYA5	Approved symbol	CMYA5	cardiomyopathy associated 5	HGNC:14305	5q14.1
16	CYP2E1	Approved symbol	CYP2E1	cytochrome P450 family 2 subfamily E member 1	HGNC:2631	10q26.3
17	DHX57	Approved symbol	DHX57	DExH-box helicase 57	HGNC:20086	2p22.1
18	DNAJB4	Approved symbol	DNAJB4	DnaJ heat shock protein family (Hsp40) member B4	HGNC:14886	1p31.1
19	EQTN	Approved symbol	EQTN	equatorin	HGNC:1359	9p21.2
20	ERAP2	Approved symbol	ERAP2	endoplasmic reticulum aminopeptidase 2	HGNC:29499	5q15
21	FAM35A	Previous symbol	SHLD2	shieldin complex subunit 2	HGNC:28773	10q23.2
22	FIGN	Approved symbol	FIGN	fidgetin, microtubule severing factor	HGNC:13285	2q24.3
23	FMO5	Approved symbol	FMO5	flavin containing dimethylaniline monoxygenase 5	HGNC:3773	1q21.1
24	GGTLC2	Approved symbol	GGTLC2	gamma-glutamyltransferase light chain 2	HGNC:18596	22q11.22
25	GNAO1	Approved symbol	GNAO1	G protein subunit alpha o1	HGNC:4389	16q13
26	HEATR9	Approved symbol	HEATR9	HEAT repeat containing 9	HGNC:26548	17q12
27	HLA-DRB1	Approved symbol	HLA-DRB1	major histocompatibility complex, class II, DR beta 1	HGNC:4948	6p21.32
28	HLA-DRB5	Approved symbol	HLA-DRB5	major histocompatibility complex, class II, DR beta 5	HGNC:4953	6p21.32
29	IGHJ6	Approved symbol	IGHJ6	immunoglobulin heavy joining 6	HGNC:5540	14q32.33
30	IGKV1-27	Approved symbol	IGKV1-27	immunoglobulin kappa variable 1-27	HGNC:5735	2p11.2
31	ITIH6	Approved symbol	ITIH6	inter-alpha-trypsin inhibitor heavy chain family member 6	HGNC:28907	Xp11.22
32	KATNB1	Approved symbol	KATNB1	katanin regulatory subunit B1	HGNC:6217	16q21
33	KRT18	Approved symbol	KRT18	keratin 18	HGNC:6430	12q13.13
34	LAMB3	Approved symbol	LAMB3	laminin subunit beta 3	HGNC:6490	1q32.2
35	LHX4	Approved symbol	LHX4	LIM homeobox 4	HGNC:21734	1q25.2
36	LOC389831	Unmatched
37	LRRC45	Approved symbol	LRRC45	leucine rich repeat containing 45	HGNC:28302	17q25.3
38	MTCH2	Approved symbol	MTCH2	mitochondrial carrier 2	HGNC:17587	11p11.2
39	MYOF	Approved symbol	MYOF	myoferlin	HGNC:3656	10q23.33
40	NAPA	Approved symbol	NAPA	NSF attachment protein alpha	HGNC:7641	19q13.33
41	NDUFV1	Approved symbol	NDUFV1	NADH:ubiquinone oxidoreductase core subunit V1	HGNC:7716	11q13.2
42	NOX4	Approved symbol	NOX4	NADPH oxidase 4	HGNC:7891	11q14.3
43	PABPC3	Approved symbol	PABPC3	poly(A) binding protein cytoplasmic 3	HGNC:8556	13q12.13
44	PDIA3	Approved symbol	PDIA3	protein disulfide isomerase family A member 3	HGNC:4606	15q15.3
45	PIF1	Approved symbol	PIF1	PIF1 5'-to-3' DNA helicase	HGNC:26220	15q22.31
46	PLCB4	Approved symbol	PLCB4	phospholipase C beta 4	HGNC:9059	20p12.3-p12.2
47	PLIN5	Approved symbol	PLIN5	perilipin 5	HGNC:33196	19p13.3
48	PMPCB	Approved symbol	PMPCB	peptidase, mitochondrial processing subunit beta	HGNC:9119	7q22.1
49	PPP1R3D	Approved symbol	PPP1R3D	protein phosphatase 1 regulatory subunit 3D	HGNC:9294	20q13.33
50	PRSS3	Approved symbol	PRSS3	serine protease 3	HGNC:9486	9p13.3
51	PTCRA	Approved symbol	PTCRA	pre T cell antigen receptor alpha	HGNC:21290	6p21.1
52	RASA4B	Approved symbol	RASA4B	RAS p21 protein activator 4B	HGNC:35202	7q22.1
53	RAX2	Approved symbol	RAX2	retina and anterior neural fold homeobox 2	HGNC:18286	19p13.3
54	RGL3	Approved symbol	RGL3	ral guanine nucleotide dissociation stimulator like 3	HGNC:30282	19p13.2
55	RHPN2	Approved symbol	RHPN2	rhophilin Rho GTPase binding protein 2	HGNC:19974	19q13.11
56	SERPINA1	Approved symbol	SERPINA1	serpin family A member 1	HGNC:8941	14q32.13
57	SLC25A5	Approved symbol	SLC25A5	solute carrier family 25 member 5	HGNC:10991	Xq24
58	SLC4A5	Approved symbol	SLC4A5	solute carrier family 4 member 5	HGNC:18168	2p13.1
59	TGIF2	Approved symbol	TGIF2	TGFB induced factor homeobox 2	HGNC:15764	20q11.23
60	TRBV10-1	Approved symbol	TRBV10-1	T cell receptor beta variable 10-1	HGNC:12177	7q34
61	TRBV10-2	Approved symbol	TRBV10-2	T cell receptor beta variable 10-2	HGNC:12178	7q34
62	TRBV11-2	Approved symbol	TRBV11-2	T cell receptor beta variable 11-2	HGNC:12181	7q34
63	TRBV5-7	Approved symbol	TRBV5-7	T cell receptor beta variable 5-7 (non-functional)	HGNC:12224	7q34
64	TRBV7-7	Approved symbol	TRBV7-7	T cell receptor beta variable 7-7	HGNC:12241	7q34
65	TRMT10C	Approved symbol	TRMT10C	tRNA methyltransferase 10C, mitochondrial RNase P subunit	HGNC:26022	3q12.3
66	UNC79	Approved symbol	UNC79	unc-79 homolog, NALCN channel complex subunit	HGNC:19966	14q32.12
67	WNK2	Approved symbol	WNK2	WNK lysine deficient protein kinase 2	HGNC:14542	9q22.31
68	ZNF462	Approved symbol	ZNF462	zinc finger protein 462	HGNC:21684	9q31.2
69	ZNF806	Previous symbol	ZNF285CP	zinc finger protein 285C, pseudogene	HGNC:33228	2q21.2

## Sheet: 784 genes after WES fitering
	Input	Match type	Approved symbol	Approved name	HGNC ID	Location
1	A4GALT	Approved symbol	A4GALT	alpha 1,4-galactosyltransferase (P1PK blood group)	HGNC:18149	22q13.2
2	AADACL3	Approved symbol	AADACL3	arylacetamide deacetylase like 3	HGNC:32037	1p36.21
3	AAGAB	Approved symbol	AAGAB	alpha and gamma adaptin binding protein	HGNC:25662	15q23
4	ABCA10	Approved symbol	ABCA10	ATP binding cassette subfamily A member 10	HGNC:30	17q24.3
5	ABCA13	Approved symbol	ABCA13	ATP binding cassette subfamily A member 13	HGNC:14638	7p12.3
6	ABCA6	Approved symbol	ABCA6	ATP binding cassette subfamily A member 6	HGNC:36	17q24.2-q24.3
7	ABCA9	Approved symbol	ABCA9	ATP binding cassette subfamily A member 9	HGNC:39	17q24.2
8	ABCB11	Approved symbol	ABCB11	ATP binding cassette subfamily B member 11	HGNC:42	2q31.1
9	ABCB8	Approved symbol	ABCB8	ATP binding cassette subfamily B member 8	HGNC:49	7q36.1
10	ABCC9	Approved symbol	ABCC9	ATP binding cassette subfamily C member 9	HGNC:60	12p12.1
11	ACADL	Approved symbol	ACADL	acyl-CoA dehydrogenase long chain	HGNC:88	2q34
12	ACBD6	Approved symbol	ACBD6	acyl-CoA binding domain containing 6	HGNC:23339	1q25.2-q25.3
13	ACE	Approved symbol	ACE	angiotensin I converting enzyme	HGNC:2707	17q23.3
14	ACO1	Approved symbol	ACO1	aconitase 1	HGNC:117	9p21.1
15	ACOT8	Approved symbol	ACOT8	acyl-CoA thioesterase 8	HGNC:15919	20q13.12
16	ACSM2A	Approved symbol	ACSM2A	acyl-CoA synthetase medium chain family member 2A	HGNC:32017	16p12.3
17	ADAD1	Approved symbol	ADAD1	adenosine deaminase domain containing 1	HGNC:30713	4q27
18	ADAM22	Approved symbol	ADAM22	ADAM metallopeptidase domain 22	HGNC:201	7q21.12
19	ADAMTS1	Approved symbol	ADAMTS1	ADAM metallopeptidase with thrombospondin type 1 motif 1	HGNC:217	21q21.3
20	ADAMTS16	Approved symbol	ADAMTS16	ADAM metallopeptidase with thrombospondin type 1 motif 16	HGNC:17108	5p15.32
21	ADAMTS19	Approved symbol	ADAMTS19	ADAM metallopeptidase with thrombospondin type 1 motif 19	HGNC:17111	5q23.3
22	ADAMTS8	Approved symbol	ADAMTS8	ADAM metallopeptidase with thrombospondin type 1 motif 8	HGNC:224	11q24.3
23	ADCY2	Approved symbol	ADCY2	adenylate cyclase 2	HGNC:233	5p15.31
24	ADGRF3	Approved symbol	ADGRF3	adhesion G protein-coupled receptor F3	HGNC:18989	2p23.3
25	ADGRL3	Approved symbol	ADGRL3	adhesion G protein-coupled receptor L3	HGNC:20974	4q13.1
26	ADGRL4	Approved symbol	ADGRL4	adhesion G protein-coupled receptor L4	HGNC:20822	1p31.1
27	ADGRV1	Approved symbol	ADGRV1	adhesion G protein-coupled receptor V1	HGNC:17416	5q14.3
28	ADH1B	Approved symbol	ADH1B	alcohol dehydrogenase 1B (class I), beta polypeptide	HGNC:250	4q23
29	ADNP2	Approved symbol	ADNP2	ADNP homeobox 2	HGNC:23803	18q23
30	ADRA1D	Approved symbol	ADRA1D	adrenoceptor alpha 1D	HGNC:280	20p13
31	ADSSL1	Previous symbol	ADSS1	adenylosuccinate synthase 1	HGNC:20093	14q32.33
32	AFF1	Approved symbol	AFF1	ALF transcription elongation factor 1	HGNC:7135	4q21.3-q22.1
33	AGAP4	Approved symbol	AGAP4	ArfGAP with GTPase domain, ankyrin repeat and PH domain 4	HGNC:23459	10q11.22
34	AGAP6	Approved symbol	AGAP6	ArfGAP with GTPase domain, ankyrin repeat and PH domain 6	HGNC:23466	10q11.23
35	AGL	Approved symbol	AGL	amylo-alpha-1, 6-glucosidase, 4-alpha-glucanotransferase	HGNC:321	1p21.2
36	AGPS	Approved symbol	AGPS	alkylglycerone phosphate synthase	HGNC:327	2q31.2
37	AGXT2	Approved symbol	AGXT2	alanine--glyoxylate aminotransferase 2	HGNC:14412	5p13.2
38	AIRE	Approved symbol	AIRE	autoimmune regulator	HGNC:360	21q22.3
39	AK2	Approved symbol	AK2	adenylate kinase 2	HGNC:362	1p35.1
40	AKAP3	Approved symbol	AKAP3	A-kinase anchoring protein 3	HGNC:373	12p13.32
41	AKAP4	Approved symbol	AKAP4	A-kinase anchoring protein 4	HGNC:374	Xp11.22
42	ALDH6A1	Approved symbol	ALDH6A1	aldehyde dehydrogenase 6 family member A1	HGNC:7179	14q24.3
43	ALMS1	Approved symbol	ALMS1	ALMS1 centrosome and basal body associated protein	HGNC:428	2p13.1
44	ALOX12B	Approved symbol	ALOX12B	arachidonate 12-lipoxygenase, 12R type	HGNC:430	17p13.1
45	ALS2CL	Approved symbol	ALS2CL	ALS2 C-terminal like	HGNC:20605	3p21.31
46	ALS2CR11	Previous symbol	C2CD6	C2 calcium dependent domain containing 6	HGNC:14438	2q33.1
47	ANAPC10	Approved symbol	ANAPC10	anaphase promoting complex subunit 10	HGNC:24077	4q31.21
48	ANK3	Approved symbol	ANK3	ankyrin 3	HGNC:494	10q21.2
49	ANKRD12	Approved symbol	ANKRD12	ankyrin repeat domain 12	HGNC:29135	18p11.22
50	ANKRD30B	Approved symbol	ANKRD30B	ankyrin repeat domain 30B	HGNC:24165	18p11.21
51	ANKRD31	Approved symbol	ANKRD31	ankyrin repeat domain 31	HGNC:26853	5q13.3
52	ANKRD62	Approved symbol	ANKRD62	ankyrin repeat domain 62	HGNC:35241	18p11.21
53	ANO8	Approved symbol	ANO8	anoctamin 8	HGNC:29329	19p13.11
54	ANXA4	Approved symbol	ANXA4	annexin A4	HGNC:542	2p13.3
55	AP1AR	Approved symbol	AP1AR	adaptor related protein complex 1 associated regulatory protein	HGNC:28808	4q25
56	AP5M1	Approved symbol	AP5M1	adaptor related protein complex 5 subunit mu 1	HGNC:20192	14q22.3
57	APC	Approved symbol	APC	APC regulator of WNT signaling pathway	HGNC:583	5q22.2
58	APCDD1	Approved symbol	APCDD1	APC down-regulated 1	HGNC:15718	18p11.22
59	APLP2	Approved symbol	APLP2	amyloid beta precursor like protein 2	HGNC:598	11q24.3
60	APOL4	Approved symbol	APOL4	apolipoprotein L4	HGNC:14867	22q12.3
61	ARAP2	Approved symbol	ARAP2	ArfGAP with RhoGAP domain, ankyrin repeat and PH domain 2	HGNC:16924	4p14
62	ARHGAP11B	Approved symbol	ARHGAP11B	Rho GTPase activating protein 11B	HGNC:15782	15q13.2
63	ARHGAP21	Approved symbol	ARHGAP21	Rho GTPase activating protein 21	HGNC:23725	10p12.1
64	ARHGAP26	Approved symbol	ARHGAP26	Rho GTPase activating protein 26	HGNC:17073	5q31.3
65	ARHGEF4	Approved symbol	ARHGEF4	Rho guanine nucleotide exchange factor 4	HGNC:684	2q21.1
66	ARHGEF5	Approved symbol	ARHGEF5	Rho guanine nucleotide exchange factor 5	HGNC:13209	7q35
67	ARHGEF9	Approved symbol	ARHGEF9	Cdc42 guanine nucleotide exchange factor 9	HGNC:14561	Xq11.1
68	ARID3B	Approved symbol	ARID3B	AT-rich interaction domain 3B	HGNC:14350	15q24.1
69	ARID3C	Approved symbol	ARID3C	AT-rich interaction domain 3C	HGNC:21209	9p13.3
70	ARID4A	Approved symbol	ARID4A	AT-rich interaction domain 4A	HGNC:9885	14q23.1
71	ARMC10	Approved symbol	ARMC10	armadillo repeat containing 10	HGNC:21706	7q22.1
72	ARSF	Approved symbol	ARSF	arylsulfatase F	HGNC:721	Xp22.33
73	ASAP1	Approved symbol	ASAP1	ArfGAP with SH3 domain, ankyrin repeat and PH domain 1	HGNC:2720	8q24.21-q24.22
74	ASCC3	Approved symbol	ASCC3	activating signal cointegrator 1 complex subunit 3	HGNC:18697	6q16.3
75	ASTE1	Approved symbol	ASTE1	asteroid homolog 1	HGNC:25021	3q22.1
76	ATF7IP2	Approved symbol	ATF7IP2	activating transcription factor 7 interacting protein 2	HGNC:20397	16p13.2-p13.13
77	ATG2B	Approved symbol	ATG2B	autophagy related 2B	HGNC:20187	14q32.2
78	ATG4C	Approved symbol	ATG4C	autophagy related 4C cysteine peptidase	HGNC:16040	1p31.3
79	ATP10D	Approved symbol	ATP10D	ATPase phospholipid transporting 10D (putative)	HGNC:13549	4p12
80	ATP11B	Approved symbol	ATP11B	ATPase phospholipid transporting 11B (putative)	HGNC:13553	3q26.33
81	ATP2A2	Approved symbol	ATP2A2	ATPase sarcoplasmic/endoplasmic reticulum Ca2+ transporting 2	HGNC:812	12q24.11
82	ATR	Approved symbol	ATR	ATR serine/threonine kinase	HGNC:882	3q23
83	ATRNL1	Alias symbol	SERPINA2	serpin family A member 2 (gene/pseudogene)	HGNC:8985	14q32.13
84	ATXN3	Alias symbol	ANTXR1	ANTXR cell adhesion molecule 1	HGNC:21014	2p13.3
85	AUNIP	Approved symbol	ATRNL1	attractin like 1	HGNC:29063	10q25.3
86	AXDND1	Approved symbol	ATXN3	ataxin 3	HGNC:7106	14q32.12
87	B4GALNT1	Approved symbol	AUNIP	aurora kinase A and ninein interacting protein	HGNC:28363	1p36.11
88	BAAT	Approved symbol	AXDND1	axonemal dynein light chain domain containing 1	HGNC:26564	1q25.2
89	BBS2	Approved symbol	B4GALNT1	beta-1,4-N-acetyl-galactosaminyltransferase 1	HGNC:4117	12q13.3
90	BBS7	Approved symbol	BAAT	bile acid-CoA:amino acid N-acyltransferase	HGNC:932	9q31.1
91	BCLAF1	Approved symbol	BBS2	Bardet-Biedl syndrome 2	HGNC:967	16q13
92	BCR	Approved symbol	BBS7	Bardet-Biedl syndrome 7	HGNC:18758	4q27
93	BEND5	Approved symbol	BCLAF1	BCL2 associated transcription factor 1	HGNC:16863	6q23.3
94	BLZF1	Approved symbol	BCR	BCR activator of RhoGEF and GTPase	HGNC:1014	22q11.23
95	BOD1L1	Approved symbol	BEND5	BEN domain containing 5	HGNC:25668	1p33
96	BRCA1	Approved symbol	BLZF1	basic leucine zipper nuclear factor 1	HGNC:1065	1q24.2
97	BRD7	Approved symbol	BOD1L1	biorientation of chromosomes in cell division 1 like 1	HGNC:31792	4p15.33
98	BTF3	Approved symbol	BRCA1	BRCA1 DNA repair associated	HGNC:1100	17q21.31
99	BTN2A1	Approved symbol	BRD7	bromodomain containing 7	HGNC:14310	16q12.1
100	C10orf88	Approved symbol	BTF3	basic transcription factor 3	HGNC:1125	5q13.2
101	C11orf57	Alias symbol	BTN3A3	butyrophilin subfamily 3 member A3	HGNC:1140	6p22.2
102	C11orf91	Approved symbol	BTN2A1	butyrophilin subfamily 2 member A1	HGNC:1136	6p22.2
103	C11orf97	Approved symbol	C10orf88	chromosome 10 open reading frame 88	HGNC:25822	10q26.13
104	C15orf38-AP3S2	Previous symbol	NKAPD1	NKAP domain containing 1	HGNC:25569	11q23.1
105	C15orf52	Approved symbol	C11orf91	chromosome 11 open reading frame 91	HGNC:34444	11p13
106	C17orf97	Approved symbol	C11orf97	chromosome 11 open reading frame 97	HGNC:49544	11q21
107	C18orf54	Previous symbol	ARPIN-AP3S2	ARPIN-AP3S2 readthrough	HGNC:38824	15q26.1
108	C1GALT1C1L	Previous symbol	CCDC9B	coiled-coil domain containing 9B	HGNC:33488	15q15.1
109	C1orf186	Previous symbol	LIAT1	ligand of ATE1	HGNC:33800	17p13.3
110	C1QB	Approved symbol	C18orf54	chromosome 18 open reading frame 54	HGNC:13796	18q21.2
111	C1QL4	Approved symbol	C1GALT1C1L	C1GALT1 specific chaperone 1 like	HGNC:51617	2p21
112	C2CD5	Previous symbol	RHEX	regulator of hemoglobinization and erythroid cell expansion	HGNC:25341	1q32.1
113	C2orf71	Approved symbol	C1QB	complement C1q B chain	HGNC:1242	1p36.12
114	C3orf20	Approved symbol	C1QL4	complement C1q like 4	HGNC:31416	12q13.12
115	C3orf30	Approved symbol	C2CD5	C2 calcium dependent domain containing 5	HGNC:29062	12p12.1
116	C5orf51	Previous symbol	PCARE	photoreceptor cilium actin regulator	HGNC:34383	2p23.2
117	C6orf223	Approved symbol	C3orf20	chromosome 3 open reading frame 20	HGNC:25320	3p25.1
118	C8orf58	Previous symbol	TEX55	testis expressed 55	HGNC:26553	3q13.32
119	C8orf82	Previous symbol	RIMOC1	RAB7A interacting MON1-CCZ1 complex subunit 1	HGNC:27750	5p13.1
120	C9orf72	Previous symbol	LINC03040	long intergenic non-protein coding RNA 3040	HGNC:28692	6p21.1
121	CABLES1	Approved symbol	C8orf58	chromosome 8 open reading frame 58	HGNC:32233	8p21.3
122	CAMK2B	Approved symbol	C8orf82	chromosome 8 open reading frame 82	HGNC:33826	8q24.3
123	CAPN3	Approved symbol	C9orf72	C9orf72-SMCR8 complex subunit	HGNC:28337	9p21.2
124	CAPN5	Approved symbol	CABLES1	Cdk5 and Abl enzyme substrate 1	HGNC:25097	18q11.2
125	CARD19	Approved symbol	CAMK2B	calcium/calmodulin dependent protein kinase II beta	HGNC:1461	7p13
126	CASC1	Approved symbol	CAPN3	calpain 3	HGNC:1480	15q15.1
127	CASP5	Approved symbol	CAPN5	calpain 5	HGNC:1482	11q13.5
128	CBWD2	Approved symbol	CARD19	caspase recruitment domain family member 19	HGNC:28148	9q22.31
129	CBX3	Previous symbol	DNAI7	dynein axonemal intermediate chain 7	HGNC:29599	12p12.1
130	CC2D1B	Approved symbol	CASP5	caspase 5	HGNC:1506	11q22.3
131	CC2D2A	Previous symbol	ZNG1B	Zn regulated GTPase metalloprotein activator 1B	HGNC:17907	2q14.1
132	CCDC107	Approved symbol	CBX3	chromobox 3	HGNC:1553	7p15.2
133	CCDC168	Approved symbol	CC2D1B	coiled-coil and C2 domain containing 1B	HGNC:29386	1p32.3
134	CCDC30	Approved symbol	CC2D2A	coiled-coil and C2 domain containing 2A	HGNC:29253	4p15.32
135	CCDC40	Approved symbol	CCDC107	coiled-coil domain containing 107	HGNC:28465	9p13.3
136	CCDC50	Approved symbol	CCDC168	coiled-coil domain containing 168	HGNC:26851	13q33.1
137	CCDC74B	Approved symbol	CCDC30	coiled-coil domain containing 30	HGNC:26103	1p34.2
138	CCDC81	Approved symbol	CCDC40	coiled-coil domain containing 40	HGNC:26090	17q25.3
139	CCDC82	Approved symbol	CCDC50	coiled-coil domain containing 50	HGNC:18111	3q28
140	CCSER1	Approved symbol	CCDC74B	coiled-coil domain containing 74B	HGNC:25267	2q21.1
141	CD163L1	Approved symbol	CCDC81	coiled-coil domain containing 81	HGNC:26281	11q14.2
142	CD48	Approved symbol	CCDC82	coiled-coil domain containing 82	HGNC:26282	11q21
143	CD53	Approved symbol	CCSER1	coiled-coil serine rich protein 1	HGNC:29349	4q22.1
144	CD93	Approved symbol	CD163L1	CD163 molecule like 1	HGNC:30375	12p13.31
145	CD96	Approved symbol	CD48	CD48 molecule	HGNC:1683	1q23.3
146	CDH18	Approved symbol	CD53	CD53 molecule	HGNC:1686	1p13.3
147	CDH7	Approved symbol	CD93	CD93 molecule	HGNC:15855	20p11.21
148	CDH9	Approved symbol	CD96	CD96 molecule	HGNC:16892	3q13.13-q13.2
149	CEL	Approved symbol	CDH18	cadherin 18	HGNC:1757	5p14.3
150	CENPE	Approved symbol	CDH7	cadherin 7	HGNC:1766	18q22.1
151	CENPX	Alias symbol	CDH19	cadherin 19	HGNC:1758	18q22.1
152	CEP112	Alias symbol	CDH20	cadherin 20	HGNC:1760	18q21.33
153	CEP120	Approved symbol	CDH9	cadherin 9	HGNC:1768	5p14.1
154	CEP290	Approved symbol	CEL	carboxyl ester lipase	HGNC:1848	9q34.13
155	CEP85L	Approved symbol	CENPE	centromere protein E	HGNC:1856	4q24
156	CETN1	Approved symbol	CENPX	centromere protein X	HGNC:11422	17q25.3
157	CFAP47	Approved symbol	CEP112	centrosomal protein 112	HGNC:28514	17q24.1
158	CFAP57	Approved symbol	CEP120	centrosomal protein 120	HGNC:26690	5q23.2
159	CFAP69	Approved symbol	CEP290	centrosomal protein 290	HGNC:29021	12q21.32
160	CFTR	Approved symbol	CEP85L	centrosomal protein 85 like	HGNC:21638	6q22.31
161	CGREF1	Approved symbol	CETN1	centrin 1	HGNC:1866	18p11.32
162	CHD5	Approved symbol	CFAP47	cilia and flagella associated protein 47	HGNC:26708	Xp21.1
163	CHIC1	Approved symbol	CFAP57	cilia and flagella associated protein 57	HGNC:26485	1p34.2
164	CHMP4C	Approved symbol	CFAP69	cilia and flagella associated protein 69	HGNC:26107	7q21.13
165	CHST12	Approved symbol	CFTR	CF transmembrane conductance regulator	HGNC:1884	7q31.2
166	CHSY3	Approved symbol	CGREF1	cell growth regulator with EF-hand domain 1	HGNC:16962	2p23.3
167	CKAP4	Approved symbol	CHD5	chromodomain helicase DNA binding protein 5	HGNC:16816	1p36.31
168	CLMN	Alias symbol	CHD6	chromodomain helicase DNA binding protein 6	HGNC:19057	20q12
169	CLN5	Alias symbol	GET1	guided entry of tail-anchored proteins factor 1	HGNC:12790	21q22.2
170	CLRN1	Approved symbol	CHIC1	cysteine rich hydrophobic domain 1	HGNC:1934	Xq13.2
171	CLUL1	Approved symbol	CHMP4C	charged multivesicular body protein 4C	HGNC:30599	8q21.13
172	CMYA5	Approved symbol	CHST12	carbohydrate sulfotransferase 12	HGNC:17423	7p22.3
173	CNGA4	Approved symbol	CHSY3	chondroitin sulfate synthase 3	HGNC:24293	5q23.3
174	CNGB3	Approved symbol	CKAP4	cytoskeleton associated protein 4	HGNC:16991	12q23.3
175	CNKSR2	Approved symbol	CLMN	calmin	HGNC:19972	14q32.13
176	CNOT6L	Approved symbol	CLN5	CLN5 intracellular trafficking protein	HGNC:2076	13q22.3
177	CNTLN	Approved symbol	CLRN1	clarin 1	HGNC:12605	3q25.1
178	CNTN3	Approved symbol	CLUL1	clusterin like 1	HGNC:2096	18p11.32
179	CNTN6	Approved symbol	CMYA5	cardiomyopathy associated 5	HGNC:14305	5q14.1
180	COL12A1	Approved symbol	CNGA4	cyclic nucleotide gated channel subunit alpha 4	HGNC:2152	11p15.4
181	COL14A1	Approved symbol	CNGB3	cyclic nucleotide gated channel subunit beta 3	HGNC:2153	8q21.3
182	COL15A1	Approved symbol	CNKSR2	connector enhancer of kinase suppressor of Ras 2	HGNC:19701	Xp22.12
183	COL19A1	Approved symbol	CNOT6L	CCR4-NOT transcription complex subunit 6 like	HGNC:18042	4q21.1
184	COL4A1	Approved symbol	CNTLN	centlein	HGNC:23432	9p22.2
185	COL4A2	Approved symbol	CNTN3	contactin 3	HGNC:2173	3p12.3
186	COL4A4	Approved symbol	CNTN6	contactin 6	HGNC:2176	3p26.3
187	COL4A5	Approved symbol	COL12A1	collagen type XII alpha 1 chain	HGNC:2188	6q13-q14.1
188	COL4A6	Approved symbol	COL14A1	collagen type XIV alpha 1 chain	HGNC:2191	8q24.12
189	COL6A3	Approved symbol	COL15A1	collagen type XV alpha 1 chain	HGNC:2192	9q22.33
190	CP	Approved symbol	COL19A1	collagen type XIX alpha 1 chain	HGNC:2196	6q13
191	CPB2	Approved symbol	COL4A1	collagen type IV alpha 1 chain	HGNC:2202	13q34
192	CPNE8	Approved symbol	COL4A2	collagen type IV alpha 2 chain	HGNC:2203	13q34
193	CRELD1	Approved symbol	COL4A4	collagen type IV alpha 4 chain	HGNC:2206	2q36.3
194	CRIPAK	Approved symbol	COL4A5	collagen type IV alpha 5 chain	HGNC:2207	Xq22.3
195	CRISPLD1	Approved symbol	COL4A6	collagen type IV alpha 6 chain	HGNC:2208	Xq22.3
196	CROCC	Approved symbol	COL6A3	collagen type VI alpha 3 chain	HGNC:2213	2q37.3
197	CSF1R	Approved symbol	CP	ceruloplasmin	HGNC:2295	3q24-q25.1
198	CSH1	Approved symbol	CPB2	carboxypeptidase B2	HGNC:2300	13q14.13
199	CTAGE9	Approved symbol	CPNE8	copine 8	HGNC:23498	12q12
200	CTNNA2	Approved symbol	CRELD1	cysteine rich with EGF like domains 1	HGNC:14630	3p25.3
201	CXXC4	Entry withdrawn	CRIPAK		HGNC:26619
202	CYBB	Approved symbol	CRISPLD1	cysteine rich secretory protein LCCL domain containing 1	HGNC:18206	8q21.13
203	CYLC1	Approved symbol	CROCC	ciliary rootlet coiled-coil, rootletin	HGNC:21299	1p36.13
204	CYP11B2	Approved symbol	CSF1R	colony stimulating factor 1 receptor	HGNC:2433	5q32
205	CYP21A2	Approved symbol	CSH1	chorionic somatomammotropin hormone 1	HGNC:2440	17q23.3
206	CYP2C8	Approved symbol	CTAGE9	CTAGE family member 9	HGNC:37275	6q23.2
207	CYP2D6	Approved symbol	CTNNA2	catenin alpha 2	HGNC:2510	2p12
208	CYP4A22	Approved symbol	CXXC4	CXXC finger protein 4	HGNC:24593	4q24
209	DCDC2C	Approved symbol	CYBB	cytochrome b-245 beta chain	HGNC:2578	Xp21.1-p11.4
210	DCDC5	Approved symbol	CYLC1	cylicin 1	HGNC:2582	Xq21.1
211	DCHS2	Approved symbol	CYP11B2	cytochrome P450 family 11 subfamily B member 2	HGNC:2592	8q24.3
212	DCX	Approved symbol	CYP21A2	cytochrome P450 family 21 subfamily A member 2	HGNC:2600	6p21.33
213	DDX4	Approved symbol	CYP2C8	cytochrome P450 family 2 subfamily C member 8	HGNC:2622	10q23.33
214	DDX60	Approved symbol	CYP2D6	cytochrome P450 family 2 subfamily D member 6	HGNC:2625	22q13.2
215	DESI1	Approved symbol	CYP4A22	cytochrome P450 family 4 subfamily A member 22	HGNC:20575	1p33
216	DHX15	Approved symbol	DCDC2C	doublecortin domain containing 2C	HGNC:32696	2p25.3
217	DLGAP3	Previous symbol	DCDC1	doublecortin domain containing 1	HGNC:20625	11p14.1
218	DMTF1	Approved symbol	DCHS2	dachsous cadherin-related 2	HGNC:23111	4q31.3
219	DNAH3	Approved symbol	DCX	doublecortin	HGNC:2714	Xq23
220	DNAH6	Approved symbol	DDX4	DEAD-box helicase 4	HGNC:18700	5q11.2
221	DNAJC13	Approved symbol	DDX60	DExD/H-box helicase 60	HGNC:25942	4q32.3
222	DPCR1	Approved symbol	DESI1	desumoylating isopeptidase 1	HGNC:24577	22q13.2
223	DPP7	Approved symbol	DHX15	DEAH-box helicase 15	HGNC:2738	4p15.2
224	DPYD	Approved symbol	DLGAP3	DLG associated protein 3	HGNC:30368	1p34.3
225	DRC1	Approved symbol	DMTF1	cyclin D binding myb like transcription factor 1	HGNC:14603	7q21.12
226	DRD4	Approved symbol	DNAH3	dynein axonemal heavy chain 3	HGNC:2949	16p12.3
227	DSC3	Approved symbol	DNAH6	dynein axonemal heavy chain 6	HGNC:2951	2p11.2
228	DTHD1	Approved symbol	DNAJC13	DnaJ heat shock protein family (Hsp40) member C13	HGNC:30343	3q22.1
229	DUOX1	Approved symbol	DPP7	dipeptidyl peptidase 7	HGNC:14892	9q34.3
230	DUOX2	Previous symbol	MUCL3	mucin like 3	HGNC:21666	6p21.33
231	DYNC2H1	Approved symbol	DPYD	dihydropyrimidine dehydrogenase	HGNC:3012	1p21.3
232	EDEM3	Approved symbol	DRC1	dynein regulatory complex subunit 1	HGNC:24245	2p23.3
233	EEA1	Approved symbol	DRD4	dopamine receptor D4	HGNC:3025	11p15.5
234	EFCAB13	Approved symbol	DSC3	desmocollin 3	HGNC:3037	18q12.1
235	EFCAB7	Previous symbol	DSC2	desmocollin 2	HGNC:3036	18q12.1
236	EFCC1	Approved symbol	DTHD1	death domain containing 1	HGNC:37261	4p14
237	EFL1	Approved symbol	DUOX2	dual oxidase 2	HGNC:13273	15q21.1
238	EIF4G1	Approved symbol	DUOX1	dual oxidase 1	HGNC:3062	15q21.1
239	ELK1	Approved symbol	DYNC2H1	dynein cytoplasmic 2 heavy chain 1	HGNC:2962	11q22.3
240	ELN	Approved symbol	EDEM3	ER degradation enhancing alpha-mannosidase like protein 3	HGNC:16787	1q25.3
241	ELP4	Approved symbol	EEA1	early endosome antigen 1	HGNC:3185	12q22
242	ELP5	Approved symbol	EFCAB13	EF-hand calcium binding domain 13	HGNC:26864	17q21.32
243	ENPP4	Approved symbol	EFCAB7	EF-hand calcium binding domain 7	HGNC:29379	1p31.3
244	ENTPD7	Approved symbol	EFCC1	EF-hand and coiled-coil domain containing 1	HGNC:25692	3q21.3
245	EPHA1	Approved symbol	EFL1	elongation factor like GTPase 1	HGNC:25789	15q25.2
246	EPHA5	Approved symbol	EIF4G1	eukaryotic translation initiation factor 4 gamma 1	HGNC:3296	3q27.1
247	EPM2A	Approved symbol	ELK1	ETS transcription factor ELK1	HGNC:3321	Xp11.23
248	ERC2	Alias symbol	KCNH4	potassium voltage-gated channel subfamily H member 4	HGNC:6253	17q21.2
249	ESX1	Approved symbol	ELN	elastin	HGNC:3327	7q11.23
250	ETNK1	Alias symbol	SMIM6	small integral membrane protein 6	HGNC:40032	17q25.1
251	EYS	Approved symbol	ELP4	elongator acetyltransferase complex subunit 4	HGNC:1171	11p13
252	EZR	Approved symbol	ELP5	elongator acetyltransferase complex subunit 5	HGNC:30617	17p13.1
253	FABP4	Approved symbol	ENPP4	ectonucleotide pyrophosphatase/phosphodiesterase 4	HGNC:3359	6p21.1
254	FAM114A2	Approved symbol	ENTPD7	ectonucleoside triphosphate diphosphohydrolase 7	HGNC:19745	10q24.2
255	FAM120C	Approved symbol	EPHA1	EPH receptor A1	HGNC:3385	7q34-q35
256	FAM136A	Approved symbol	EPHA5	EPH receptor A5	HGNC:3389	4q13.1-q13.2
257	FAM178B	Approved symbol	EPM2A	EPM2A glucan phosphatase, laforin	HGNC:3413	6q24.3
258	FAM186B	Approved symbol	ERC2	ELKS/RAB6-interacting/CAST family member 2	HGNC:31922	3p14.3
259	FAM216B	Approved symbol	ESX1	ESX homeobox 1	HGNC:14865	Xq22.2
260	FAM46D	Approved symbol	ETNK1	ethanolamine kinase 1	HGNC:24649	12p12.1
261	FAM8A1	Approved symbol	EYS	eyes shut homolog	HGNC:21555	6q12
262	FAM90A1	Approved symbol	EZR	ezrin	HGNC:12691	6q25.3
263	FANCE	Approved symbol	FABP4	fatty acid binding protein 4	HGNC:3559	8q21.13
264	FAT2	Approved symbol	FAM114A2	family with sequence similarity 114 member A2	HGNC:1333	5q33.2
265	FAT4	Approved symbol	FAM120C	family with sequence similarity 120 member C	HGNC:16949	Xp11.22
266	FBN1	Approved symbol	FAM136A	family with sequence similarity 136 member A	HGNC:25911	2p13.3
267	FBRSL1	Approved symbol	FAM178B	family with sequence similarity 178 member B	HGNC:28036	2q11.2
268	FBXO27	Approved symbol	FAM186B	family with sequence similarity 186 member B	HGNC:25296	12q13.12
269	FERMT1	Approved symbol	FAM216B	family with sequence similarity 216 member B	HGNC:26883	13q14.11
270	FGFR1OP2	Previous symbol	TENT5D	terminal nucleotidyltransferase 5D	HGNC:28399	Xq21.1
271	FIBCD1	Approved symbol	FAM8A1	family with sequence similarity 8 member A1	HGNC:16372	6p22.3
272	FIG4	Approved symbol	FAM90A1	family with sequence similarity 90 member A1	HGNC:25526	12p13.31
273	FLG	Approved symbol	FANCE	FA complementation group E	HGNC:3586	6p21.31
274	FMN1	Approved symbol	FAT2	FAT atypical cadherin 2	HGNC:3596	5q33.1
275	FOCAD	Approved symbol	FAT4	FAT atypical cadherin 4	HGNC:23109	4q28.1
276	FOXD3	Approved symbol	FBN1	fibrillin 1	HGNC:3603	15q21.1
277	FOXK1	Approved symbol	FBRSL1	fibrosin like 1	HGNC:29308	12q24.33
278	FOXK2	Approved symbol	FBXO27	F-box protein 27	HGNC:18753	19q13.2
279	FOXM1	Approved symbol	FERMT1	FERM domain containing kindlin 1	HGNC:15889	20p12.3
280	FOXO3	Approved symbol	FGFR1OP2	FGFR1 oncogene partner 2	HGNC:23098	12p11.23
281	FOXP2	Approved symbol	FIBCD1	fibrinogen C domain containing 1	HGNC:25922	9q34.12
282	FPGT	Approved symbol	FIG4	FIG4 phosphoinositide 5-phosphatase	HGNC:16873	6q21
283	FREM2	Approved symbol	FLG	filaggrin	HGNC:3748	1q21.3
284	FRMD1	Alias symbol	FGFR1	fibroblast growth factor receptor 1	HGNC:3688	8p11.23
285	FRMPD2	Approved symbol	FMN1	formin 1	HGNC:3768	15q13.3
286	FRMPD4	Approved symbol	FOCAD	focadhesin	HGNC:23377	9p21.3
287	FRYL	Approved symbol	FOXD3	forkhead box D3	HGNC:3804	1p31.3
288	FSCB	Approved symbol	FOXK1	forkhead box K1	HGNC:23480	7p22.1
289	FSIP2	Approved symbol	FOXK2	forkhead box K2	HGNC:6036	17q25.3
290	FYCO1	Approved symbol	FOXM1	forkhead box M1	HGNC:3818	12p13.33
291	GABRA4	Approved symbol	FOXO3	forkhead box O3	HGNC:3821	6q21
292	GATB	Approved symbol	FOXP2	forkhead box P2	HGNC:13875	7q31.1
293	GC	Approved symbol	FPGT	fucose-1-phosphate guanylyltransferase	HGNC:3825	1p31.1
294	GLI1	Approved symbol	FREM2	FRAS1 related extracellular matrix 2	HGNC:25396	13q13.3
295	GNA14	Approved symbol	FRMD1	FERM domain containing 1	HGNC:21240	6q27
296	GNAQ	Approved symbol	FRMPD2	FERM and PDZ domain containing 2	HGNC:28572	10q11.22
297	GNPTAB	Approved symbol	FRMPD4	FERM and PDZ domain containing 4	HGNC:29007	Xp22.2
298	GOLGA6L10	Approved symbol	FRYL	FRY like transcription coactivator	HGNC:29127	4p11
299	GOLGA6L2	Approved symbol	FSCB	fibrous sheath CABYR binding protein	HGNC:20494	14q21.2
300	GOLGA8A	Approved symbol	FSIP2	fibrous sheath interacting protein 2	HGNC:21675	2q32.1
301	GPATCH2L	Approved symbol	FYCO1	FYVE and coiled-coil domain autophagy adaptor 1	HGNC:14673	3p21.31
302	GPR150	Approved symbol	GABRA4	gamma-aminobutyric acid type A receptor subunit alpha4	HGNC:4078	4p12
303	GPR22	Approved symbol	GATB	glutamyl-tRNA amidotransferase subunit B	HGNC:8849	4q31.3
304	GPR32	Approved symbol	GC	GC vitamin D binding protein	HGNC:4187	4q13.3
305	GPRC6A	Approved symbol	GLI1	GLI family zinc finger 1	HGNC:4317	12q13.3
306	GRIA4	Approved symbol	GNA14	G protein subunit alpha 14	HGNC:4382	9q21.2
307	GSG1L2	Approved symbol	GNAQ	G protein subunit alpha q	HGNC:4390	9q21.2
308	GTF3C1	Approved symbol	GNPTAB	N-acetylglucosamine-1-phosphate transferase subunits alpha and beta	HGNC:29670	12q23.2
309	GTF3C3	Approved symbol	GOLGA6L10	golgin A6 family like 10	HGNC:37228	15q25.2
310	GUF1	Approved symbol	GOLGA6L2	golgin A6 family like 2	HGNC:26695	15q11.2
311	HBZ	Approved symbol	GOLGA8A	golgin A8 family member A	HGNC:31972	15q14
312	HCAR2	Approved symbol	GPATCH2L	G-patch domain containing 2 like	HGNC:20210	14q24.3
313	HCFC1	Approved symbol	GPR150	G protein-coupled receptor 150	HGNC:23628	5q15
314	HDC	Approved symbol	GPR22	G protein-coupled receptor 22	HGNC:4477	7q22.3
315	HECTD2	Approved symbol	GPR32	G protein-coupled receptor 32	HGNC:4487	19q13.33
316	HLA-DRB1	Approved symbol	GPRC6A	G protein-coupled receptor class C group 6 member A	HGNC:18510	6q22.1
317	HLA-DRB5	Approved symbol	GRIA4	glutamate ionotropic receptor AMPA type subunit 4	HGNC:4574	11q22.3
318	HLA-G	Approved symbol	GSG1L2	GSG1 like 2	HGNC:51826	17p13.1
319	HNRNPF	Approved symbol	GTF3C1	general transcription factor IIIC subunit 1	HGNC:4664	16p12.1
320	HORMAD1	Approved symbol	GTF3C3	general transcription factor IIIC subunit 3	HGNC:4666	2q33.1
321	HOXA1	Approved symbol	GUF1	GTP binding elongation factor GUF1	HGNC:25799	4p12
322	HRCT1	Approved symbol	HBZ	hemoglobin subunit zeta	HGNC:4835	16p13.3
323	HRNR	Approved symbol	HCAR2	hydroxycarboxylic acid receptor 2	HGNC:24827	12q24.31
324	HSD17B4	Approved symbol	HCFC1	host cell factor C1	HGNC:4839	Xq28
325	HSD3B1	Approved symbol	HDC	histidine decarboxylase	HGNC:4855	15q21.2
326	HSF2BP	Alias symbol	HECA	hdc homolog, cell cycle regulator	HGNC:21041	6q24.1
327	HTT	Approved symbol	HECTD2	HECT domain E3 ubiquitin protein ligase 2	HGNC:26736	10q23.32
328	HUWE1	Approved symbol	HLA-DRB1	major histocompatibility complex, class II, DR beta 1	HGNC:4948	6p21.32
329	HYDIN	Approved symbol	HLA-DRB5	major histocompatibility complex, class II, DR beta 5	HGNC:4953	6p21.32
330	IDH3A	Approved symbol	HLA-G	major histocompatibility complex, class I, G	HGNC:4964	6p22.1
331	IFI44L	Approved symbol	HNRNPF	heterogeneous nuclear ribonucleoprotein F	HGNC:5039	10q11.21
332	IFT74	Approved symbol	HORMAD1	HORMA domain containing 1	HGNC:25245	1q21.3
333	IFT88	Approved symbol	HOXA1	homeobox A1	HGNC:5099	7p15.2
334	IGFN1	Approved symbol	HRCT1	histidine rich carboxyl terminus 1	HGNC:33872	9p13.3
335	IL36RN	Approved symbol	HRNR	hornerin	HGNC:20846	1q21.3
336	INO80D	Approved symbol	HSD17B4	hydroxysteroid 17-beta dehydrogenase 4	HGNC:5213	5q23.1
337	Input	Match type	Approved symbol	Approved name	HGNC ID	Location
338	INTS2	Approved symbol	HSD3B1	hydroxy-delta-5-steroid dehydrogenase, 3 beta- and steroid delta-isomerase 1	HGNC:5217	1p12
339	INTS6L	Approved symbol	HSF2BP	heat shock transcription factor 2 binding protein	HGNC:5226	21q22.3
340	IPO8	Approved symbol	HTT	huntingtin	HGNC:4851	4p16.3
341	IQCH	Previous symbol	SLC6A4	solute carrier family 6 member 4	HGNC:11050	17q11.2
342	IRS4	Approved symbol	HUWE1	HECT, UBA and WWE domain containing E3 ubiquitin protein ligase 1	HGNC:30892	Xp11.22
343	ISLR	Approved symbol	HYDIN	HYDIN axonemal central pair apparatus protein	HGNC:19368	16q22.2
344	ITGA2	Approved symbol	IDH3A	isocitrate dehydrogenase (NAD(+)) 3 catalytic subunit alpha	HGNC:5384	15q25.1
345	ITGA2B	Approved symbol	IFI44L	interferon induced protein 44 like	HGNC:17817	1p31.1
346	ITGAV	Approved symbol	IFT74	intraflagellar transport 74	HGNC:21424	9p21.2
347	ITGAX	Approved symbol	IFT88	intraflagellar transport 88	HGNC:20606	13q12.11
348	ITGB2	Approved symbol	IGFN1	immunoglobulin like and fibronectin type III domain containing 1	HGNC:24607	1q32.1
349	ITLN2	Approved symbol	IL36RN	interleukin 36 receptor antagonist	HGNC:15561	2q14.1
350	ITM2B	Approved symbol	INO80D	INO80 complex subunit D	HGNC:25997	2q33.3
351	ITSN2	Approved symbol	INTS2	integrator complex subunit 2	HGNC:29241	17q23.2
352	JUND	Approved symbol	INTS6L	integrator complex subunit 6 like	HGNC:27334	Xq26.3
353	KATNAL1	Approved symbol	IPO8	importin 8	HGNC:9853	12p11.21
354	KBTBD11	Approved symbol	IQCH	IQ motif containing H	HGNC:25721	15q23
355	KDM5D	Alias symbol	SPATA17	spermatogenesis associated 17	HGNC:25184	1q41
356	KHSRP	Approved symbol	IRS4	insulin receptor substrate 4	HGNC:6128	Xq22.3
357	KIAA0141	Approved symbol	ISLR	immunoglobulin superfamily containing leucine rich repeat	HGNC:6133	15q24.1
358	KIAA0232	Approved symbol	ITGA2	integrin subunit alpha 2	HGNC:6137	5q11.2
359	KIAA0355	Approved symbol	ITGA2B	integrin subunit alpha 2b	HGNC:6138	17q21.31
360	KIAA1024	Approved symbol	ITGAV	integrin subunit alpha V	HGNC:6150	2q32.1
361	KIAA1109	Approved symbol	ITGAX	integrin subunit alpha X	HGNC:6152	16p11.2
362	KIDINS220	Approved symbol	ITGB2	integrin subunit beta 2	HGNC:6155	21q22.3
363	KIF20B	Approved symbol	ITLN2	intelectin 2	HGNC:20599	1q23.3
364	KIF21A	Approved symbol	ITM2B	integral membrane protein 2B	HGNC:6174	13q14.2
365	KIFAP3	Approved symbol	ITSN2	intersectin 2	HGNC:6184	2p23.3
366	KIFC3	Approved symbol	JUND	JunD proto-oncogene, AP-1 transcription factor subunit	HGNC:6206	19p13.11
367	KIR2DL1	Approved symbol	KATNAL1	katanin catalytic subunit A1 like 1	HGNC:28361	13q12.3
368	KIRREL3	Approved symbol	KBTBD11	kelch repeat and BTB domain containing 11	HGNC:29104	8p23.3
369	KLF2	Approved symbol	KDM5D	lysine demethylase 5D	HGNC:11115	Yq11.223
370	KLHL35	Approved symbol	KHSRP	KH-type splicing regulatory protein	HGNC:6316	19p13.3
371	KLRC3	Previous symbol	DELE1	DAP3 binding cell death enhancer 1	HGNC:28969	5q31.3
372	KRBA1	Approved symbol	KIAA0232	KIAA0232	HGNC:28992	4p16.1
373	KRT18	Previous symbol	GARRE1	granule associated Rac and RHOG effector 1	HGNC:29016	19q13.11
374	KRT77	Previous symbol	MINAR1	membrane integral NOTCH2 associated receptor 1	HGNC:29172	15q25.1
375	KRTAP10-2	Previous symbol	BLTP1	bridge-like lipid transfer protein family member 1	HGNC:26953	4q27
376	KRTAP2-2	Approved symbol	KIDINS220	kinase D interacting substrate 220	HGNC:29508	2p25.1
377	KRTAP27-1	Approved symbol	KIF20B	kinesin family member 20B	HGNC:7212	10q23.31
378	KY	Approved symbol	KIF21A	kinesin family member 21A	HGNC:19349	12q12
379	LACTB	Approved symbol	KIFAP3	kinesin associated protein 3	HGNC:17060	1q24.2
380	LAMA1	Approved symbol	KIFC3	kinesin family member C3	HGNC:6326	16q21
381	LAMA2	Approved symbol	KIR2DL1	killer cell immunoglobulin like receptor, two Ig domains and long cytoplasmic tail 1	HGNC:6329	19q13.42
382	LAMP2	Approved symbol	KIRREL3	kirre like nephrin family adhesion molecule 3	HGNC:23204	11q24.2
383	LAPTM4B	Approved symbol	KLF2	KLF transcription factor 2	HGNC:6347	19p13.11
384	LCA5	Approved symbol	KLHL35	kelch like family member 35	HGNC:26597	11q13.4
385	LGALS8	Approved symbol	KLRC3	killer cell lectin like receptor C3	HGNC:6376	12p13.2
386	LGR4	Approved symbol	KRBA1	KRAB-A domain containing 1	HGNC:22228	7q36.1
387	LILRB3	Approved symbol	KRT18	keratin 18	HGNC:6430	12q13.13
388	LIMK1	Approved symbol	KRT77	keratin 77	HGNC:20411	12q13.13
389	LIPK	Approved symbol	KRTAP10-2	keratin associated protein 10-2	HGNC:22967	21q22.3
390	LMBRD1	Approved symbol	KRTAP2-2	keratin associated protein 2-2	HGNC:18905	17q21.2
391	LMTK3	Approved symbol	KRTAP27-1	keratin associated protein 27-1	HGNC:33864	21q22.11
392	LOC100130705	Approved symbol	KY	kyphoscoliosis peptidase	HGNC:26576	3q22.2
393	LRBA	Approved symbol	LACTB	lactamase beta	HGNC:16468	15q22.2
394	LRRC37A	Approved symbol	LAMA1	laminin subunit alpha 1	HGNC:6481	18p11.31
395	LRRC49	Approved symbol	LAMA2	laminin subunit alpha 2	HGNC:6482	6q22.33
396	LRRFIP1	Approved symbol	LAMP2	lysosomal associated membrane protein 2	HGNC:6501	Xq24
397	LRRIQ3	Approved symbol	LAPTM4B	lysosomal protein transmembrane 4 beta	HGNC:13646	8q22.1
398	LRRK2	Approved symbol	LCA5	lebercilin LCA5	HGNC:31923	6q14.1
399	LY75-CD302	Approved symbol	LGALS8	galectin 8	HGNC:6569	1q43
400	LYSMD4	Approved symbol	LGR4	leucine rich repeat containing G protein-coupled receptor 4	HGNC:13299	11p14.1
401	MAGED1	Approved symbol	LILRB3	leukocyte immunoglobulin like receptor B3	HGNC:6607	19q13.42
402	MALRD1	Approved symbol	LIMK1	LIM domain kinase 1	HGNC:6613	7q11.23
403	MAMSTR	Approved symbol	LIPK	lipase family member K	HGNC:23444	10q23.31
404	MAOB	Approved symbol	LMBRD1	LMBR1 domain containing 1	HGNC:23038	6q13
405	MAP3K4	Approved symbol	LMTK3	lemur tyrosine kinase 3	HGNC:19295	19q13.33
406	MAP3K7	Unmatched
407	MARK1	Approved symbol	LRBA	LPS responsive beige-like anchor protein	HGNC:1742	4q31.3
408	MAST4	Approved symbol	LRRC37A	leucine rich repeat containing 37A	HGNC:29069	17q21.31
409	MBD3L2	Approved symbol	LRRC49	leucine rich repeat containing 49	HGNC:25965	15q23
410	MC4R	Approved symbol	LRRFIP1	LRR binding FLII interacting protein 1	HGNC:6702	2q37.3
411	MCAT	Approved symbol	LRRIQ3	leucine rich repeats and IQ motif containing 3	HGNC:28318	1p31.1
412	MCCC2	Approved symbol	LRRK2	leucine rich repeat kinase 2	HGNC:18618	12q12
413	MCMDC2	Approved symbol	LY75-CD302	LY75-CD302 readthrough	HGNC:38828	2q24.2
414	MCTP1	Approved symbol	LYSMD4	LysM domain containing 4	HGNC:26571	15q26.3
415	MED23	Approved symbol	MAGED1	MAGE family member D1	HGNC:6813	Xp11.22
416	MEOX2	Approved symbol	MALRD1	MAM and LDL receptor class A domain containing 1	HGNC:24331	10p12.31
417	METTL4	Approved symbol	MAMSTR	MEF2 activating motif and SAP domain containing transcriptional regulator	HGNC:26689	19q13.33
418	MFF	Approved symbol	MAOB	monoamine oxidase B	HGNC:6834	Xp11.3
419	MFSD5	Approved symbol	MAP3K4	mitogen-activated protein kinase kinase kinase 4	HGNC:6856	6q26
420	MGAT4C	Approved symbol	MAP3K7	mitogen-activated protein kinase kinase kinase 7	HGNC:6859	6q15
421	MID2	Approved symbol	MARK1	microtubule affinity regulating kinase 1	HGNC:6896	1q41
422	MMP24	Approved symbol	MAST4	microtubule associated serine/threonine kinase family member 4	HGNC:19037	5q12.3
423	MMRN1	Approved symbol	MBD3L2	methyl-CpG binding domain protein 3 like 2	HGNC:18532	19p13.2
424	MMRN2	Approved symbol	MC4R	melanocortin 4 receptor	HGNC:6932	18q21.32
425	MPP5	Approved symbol	MCAT	malonyl-CoA-acyl carrier protein transacylase	HGNC:29622	22q13.2
426	MROH2A	Approved symbol	MCCC2	methylcrotonyl-CoA carboxylase subunit 2	HGNC:6937	5q13.2
427	MRPL19	Approved symbol	MCMDC2	minichromosome maintenance domain containing 2	HGNC:26368	8q13.1
428	MRPS10	Approved symbol	MCTP1	multiple C2 and transmembrane domain containing 1	HGNC:26183	5q15
429	MSH4	Approved symbol	MED23	mediator complex subunit 23	HGNC:2372	6q23.2
430	MSH6	Approved symbol	MEOX2	mesenchyme homeobox 2	HGNC:7014	7p21.2
431	MST1	Approved symbol	METTL4	methyltransferase 4, N6-adenosine	HGNC:24726	18p11.32
432	MTHFR	Approved symbol	MFF	mitochondrial fission factor	HGNC:24858	2q36.3
433	MUC12	Approved symbol	MFSD5	major facilitator superfamily domain containing 5	HGNC:28156	12q13.13
434	MUC17	Approved symbol	MGAT4C	MGAT4 family member C	HGNC:30871	12q21.31-q21.32
435	MUC4	Approved symbol	MID2	midline 2	HGNC:7096	Xq22.3
436	MUC5B	Approved symbol	MMP24	matrix metallopeptidase 24	HGNC:7172	20q11.22
437	MUC6	Approved symbol	MMRN1	multimerin 1	HGNC:7178	4q22.1
438	MXRA5	Approved symbol	MMRN2	multimerin 2	HGNC:19888	10q23.2
439	MYO3A	Previous symbol	PALS1	protein associated with LIN7 1, MAGUK p55 family member	HGNC:18669	14q23.3
440	MYO5A	Approved symbol	MROH2A	maestro heat like repeat family member 2A	HGNC:27936	2q37.1
441	MYO9A	Approved symbol	MRPL19	mitochondrial ribosomal protein L19	HGNC:14052	2p12
442	MYOM1	Approved symbol	MRPS10	mitochondrial ribosomal protein S10	HGNC:14502	6p21.1
443	NAA35	Approved symbol	MSH4	mutS homolog 4	HGNC:7327	1p31.1
444	NAA38	Approved symbol	MSH6	mutS homolog 6	HGNC:7329	2p16.3
445	NADK2	Approved symbol	MST1	macrophage stimulating 1	HGNC:7380	3p21.31
446	NAPRT	Alias symbol	STK4	serine/threonine kinase 4	HGNC:11408	20q13.12
447	NAV2	Approved symbol	MTHFR	methylenetetrahydrofolate reductase	HGNC:7436	1p36.22
448	NBEA	Approved symbol	MUC12	mucin 12, cell surface associated	HGNC:7510	7q22.1
449	NBEAL2	Approved symbol	MUC17	mucin 17, cell surface associated	HGNC:16800	7q22.1
450	NBPF3	Approved symbol	MUC4	mucin 4, cell surface associated	HGNC:7514	3q29
451	NBPF6	Approved symbol	MUC5B	mucin 5B, oligomeric mucus/gel-forming	HGNC:7516	11p15.5
452	NBPF9	Approved symbol	MUC6	mucin 6, oligomeric mucus/gel-forming	HGNC:7517	11p15.5
453	NCAPG	Approved symbol	MXRA5	matrix remodeling associated 5	HGNC:7539	Xp22.33
454	NEB	Approved symbol	MYO3A	myosin IIIA	HGNC:7601	10p12.1
455	NEPRO	Approved symbol	MYO5A	myosin VA	HGNC:7602	15q21.2
456	NES	Approved symbol	MYO9A	myosin IXA	HGNC:7608	15q23
457	NFATC1	Approved symbol	MYOM1	myomesin 1	HGNC:7613	18p11.31
458	NINL	Approved symbol	NAA35	N-alpha-acetyltransferase 35, NatC auxiliary subunit	HGNC:24340	9q21.33
459	NKX2-3	Approved symbol	NAA38	N-alpha-acetyltransferase 38, NatC auxiliary subunit	HGNC:28212	17p13.1
460	NOC4L	Approved symbol	NADK2	NAD kinase 2, mitochondrial	HGNC:26404	5p13.2
461	NOL7	Approved symbol	NAPRT	nicotinate phosphoribosyltransferase	HGNC:30450	8q24.3
462	NOS3	Approved symbol	NAV2	neuron navigator 2	HGNC:15997	11p15.1
463	NOX4	Approved symbol	NBEA	neurobeachin	HGNC:7648	13q13.3
464	NOXO	Approved symbol	NBEAL2	neurobeachin like 2	HGNC:31928	3p21.31
465	NPAT	Approved symbol	NBPF3	NBPF member 3	HGNC:25076	1p36.12
466	NPHP3	Approved symbol	NBPF6	NBPF member 6	HGNC:31988	1p13.3
467	NPHS2	Approved symbol	NBPF9	NBPF member 9	HGNC:31991	1q21.2
468	NPIPA5	Approved symbol	NCAPG	non-SMC condensin I complex subunit G	HGNC:24304	4p15.31
469	NPIPB6	Approved symbol	NEB	nebulin	HGNC:7720	2q23.3
470	NPIPB9	Approved symbol	NEPRO	nucleolus and neural progenitor protein	HGNC:24496	3q13.2
471	NQO1	Approved symbol	NES	nestin	HGNC:7756	1q23.1
472	NR6A1	Approved symbol	NFATC1	nuclear factor of activated T cells 1	HGNC:7775	18q23
473	NRDC	Approved symbol	NINL	ninein like	HGNC:29163	20p11.21
474	NRIP1	Approved symbol	NKX2-3	NK2 homeobox 3	HGNC:7836	10q24.2
475	NRK	Approved symbol	NOC4L	nucleolar complex associated 4 homolog	HGNC:28461	12q24.33
476	NUDT2	Approved symbol	NOL7	nucleolar protein 7	HGNC:21040	6p23
477	NUP205	Approved symbol	NOS3	nitric oxide synthase 3	HGNC:7876	7q36.1
478	NUTM2A	Alias symbol	NANOS3	nanos C2HC-type zinc finger 3	HGNC:22048	19p13.12
479	NUTM2B	Approved symbol	NOX4	NADPH oxidase 4	HGNC:7891	11q14.3
480	NWD2	Unmatched
481	OBSCN	Approved symbol	NPAT	nuclear protein, coactivator of histone transcription	HGNC:7896	11q22.3
482	OGFRL1	Approved symbol	NPHP3	nephrocystin 3	HGNC:7907	3q22.1
483	OLFM4	Approved symbol	NPHS2	NPHS2 stomatin family member, podocin	HGNC:13394	1q25.2
484	OLFML2B	Approved symbol	NPIPA5	nuclear pore complex interacting protein family member A5	HGNC:41980	16p13.11
485	OPRPN	Approved symbol	NPIPB6	nuclear pore complex interacting protein family member B6	HGNC:37454	16p12.1
486	OPTN	Approved symbol	NPIPB9	nuclear pore complex interacting protein family member B9	HGNC:41987	16p11.2
487	OR10G7	Approved symbol	NQO1	NAD(P)H quinone dehydrogenase 1	HGNC:2874	16q22.1
488	OR10G9	Approved symbol	NR6A1	nuclear receptor subfamily 6 group A member 1	HGNC:7985	9q33.3
489	OR10H4	Approved symbol	NRDC	nardilysin convertase	HGNC:7995	1p32.3
490	OR10V1	Approved symbol	NRIP1	nuclear receptor interacting protein 1	HGNC:8001	21q11.2-q21.1
491	OR13A1	Approved symbol	NRK	Nik related kinase	HGNC:25391	Xq22.3
492	OR2C3	Approved symbol	NUDT2	nudix hydrolase 2	HGNC:8049	9p13.3
493	OR2T27	Approved symbol	NUP205	nucleoporin 205	HGNC:18658	7q33
494	OR2T8	Approved symbol	NUTM2A	NUT family member 2A	HGNC:23438	10q23.2
495	OR4D9	Approved symbol	NUTM2B	NUT family member 2B	HGNC:23445	10q22.3
496	OR4K17	Approved symbol	NWD2	NACHT and WD repeat domain containing 2	HGNC:29229	4p14
497	OR4S1	Approved symbol	OBSCN	obscurin, cytoskeletal calmodulin and titin-interacting RhoGEF	HGNC:15719	1q42.13
498	OR51I2	Approved symbol	OGFRL1	opioid growth factor receptor like 1	HGNC:21378	6q13
499	OR56A3	Approved symbol	OLFM4	olfactomedin 4	HGNC:17190	13q14.3
500	OR56B1	Approved symbol	OLFML2B	olfactomedin like 2B	HGNC:24558	1q23.3
501	OR5A1	Approved symbol	OPRPN	opiorphin prepropeptide	HGNC:17279	4q13.3
502	OR5K2	Approved symbol	OPTN	optineurin	HGNC:17142	10p13
503	OR7C2	Approved symbol	OR10G7	olfactory receptor family 10 subfamily G member 7	HGNC:14842	11q24.2
504	ORC3	Approved symbol	OR10G9	olfactory receptor family 10 subfamily G member 9	HGNC:15129	11q24.2
505	OSBPL10	Approved symbol	OR10H4	olfactory receptor family 10 subfamily H member 4	HGNC:15388	19p13.12
506	OTOA	Approved symbol	OR10V1	olfactory receptor family 10 subfamily V member 1	HGNC:15136	11q12.1
507	OTOF	Approved symbol	OR13A1	olfactory receptor family 13 subfamily A member 1	HGNC:14772	10q11.21
508	OTOG	Approved symbol	OR2C3	olfactory receptor family 2 subfamily C member 3	HGNC:15005	1q44
509	OTOL1	Approved symbol	OR2T27	olfactory receptor family 2 subfamily T member 27	HGNC:31252	1q44
510	OTUD6B	Approved symbol	OR2T8	olfactory receptor family 2 subfamily T member 8	HGNC:15020	1q44
511	P4HA3	Approved symbol	OR4D9	olfactory receptor family 4 subfamily D member 9	HGNC:15178	11q12.1
512	PABPC1	Approved symbol	OR4K17	olfactory receptor family 4 subfamily K member 17	HGNC:15355	14q11.2
513	PABPC3	Approved symbol	OR4S1	olfactory receptor family 4 subfamily S member 1	HGNC:14705	11p11.2
514	PAGR1	Approved symbol	OR51I2	olfactory receptor family 51 subfamily I member 2	HGNC:15201	11p15.4
515	PAK3	Approved symbol	OR56A3	olfactory receptor family 56 subfamily A member 3	HGNC:14786	11p15.4
516	PAPD4	Approved symbol	OR56B1	olfactory receptor family 56 subfamily B member 1	HGNC:15245	11p15.4
517	PARP8	Approved symbol	OR5A1	olfactory receptor family 5 subfamily A member 1	HGNC:8319	11q12.1
518	PCDH7	Approved symbol	OR5K2	olfactory receptor family 5 subfamily K member 2	HGNC:14774	3q11.2
519	PCDHA8	Approved symbol	OR7C2	olfactory receptor family 7 subfamily C member 2	HGNC:8374	19p13.12
520	PCDHB11	Approved symbol	ORC3	origin recognition complex subunit 3	HGNC:8489	6q15
521	PCLO	Approved symbol	OSBPL10	oxysterol binding protein like 10	HGNC:16395	3p23
522	PCM1	Approved symbol	OTOA	otoancorin	HGNC:16378	16p12.2
523	PCNT	Approved symbol	OTOF	otoferlin	HGNC:8515	2p23.3
524	PCNX3	Approved symbol	OTOG	otogelin	HGNC:8516	11p15.1
525	PDZD8	Approved symbol	OTOL1	otolin 1	HGNC:34071	3q26.1
526	PEBP4	Approved symbol	OTUD6B	OTU deubiquitinase 6B	HGNC:24281	8q21.3
527	PER3	Approved symbol	P4HA3	prolyl 4-hydroxylase subunit alpha 3	HGNC:30135	11q13.4
528	PGBD2	Approved symbol	PABPC1	poly(A) binding protein cytoplasmic 1	HGNC:8554	8q22.3
529	PGLYRP3	Approved symbol	PABPC3	poly(A) binding protein cytoplasmic 3	HGNC:8556	13q12.13
530	PHIP	Approved symbol	PAGR1	PAXIP1 associated glutamate rich protein 1	HGNC:28707	16p11.2
531	PHTF1	Approved symbol	PAK3	p21 (RAC1) activated kinase 3	HGNC:8592	Xq23
532	PIF1	Alias symbol	ARHGEF7	Rho guanine nucleotide exchange factor 7	HGNC:15607	13q34
533	PIK3C2G	Previous symbol	TENT2	terminal nucleotidyltransferase 2	HGNC:26776	5q14.1
534	PJA1	Approved symbol	PARP8	poly(ADP-ribose) polymerase family member 8	HGNC:26124	5q11.1
535	PKHD1L1	Approved symbol	PCDH7	protocadherin 7	HGNC:8659	4p15.1
536	PLEKHO1	Approved symbol	PCDHA8	protocadherin alpha 8	HGNC:8674	5q31.3
537	PLIN4	Approved symbol	PCDHB11	protocadherin beta 11	HGNC:8682	5q31.3
538	PLOD2	Approved symbol	PCLO	piccolo presynaptic cytomatrix protein	HGNC:13406	7q21.11
539	PNPLA8	Approved symbol	PCM1	pericentriolar material 1	HGNC:8727	8p22
540	POP7	Alias symbol	MBD1	methyl-CpG binding domain protein 1	HGNC:6916	18q21.1
541	POTEG	Approved symbol	PCNT	pericentrin	HGNC:16068	21q22.3
542	POU4F1	Approved symbol	PCNX3	pecanex 3	HGNC:18760	11q13.1
543	PPFIBP2	Approved symbol	PDZD8	PDZ domain containing 8	HGNC:26974	10q25.3-q26.11
544	PPP1R12A	Approved symbol	PEBP4	phosphatidylethanolamine binding protein 4	HGNC:28319	8p21.3
545	PRDM9	Approved symbol	PER3	period circadian regulator 3	HGNC:8847	1p36.23
546	PRELP	Approved symbol	PGBD2	piggyBac transposable element derived 2	HGNC:19399	1q44
547	PREX2	Approved symbol	PGLYRP3	peptidoglycan recognition protein 3	HGNC:30014	1q21.3
548	PRKAB1	Approved symbol	PHIP	pleckstrin homology domain interacting protein	HGNC:15673	6q14.1
549	PRKACB	Approved symbol	PHTF1	putative homeodomain transcription factor 1	HGNC:8939	1p13.2
550	PRKRA	Approved symbol	PIF1	PIF1 5'-to-3' DNA helicase	HGNC:26220	15q22.31
551	PRMT7	Approved symbol	PIK3C2G	phosphatidylinositol-4-phosphate 3-kinase catalytic subunit type 2 gamma	HGNC:8973	12p12.3
552	PRPF38B	Approved symbol	PJA1	praja ring finger ubiquitin ligase 1	HGNC:16648	Xq13.1
553	PRPF40A	Approved symbol	PKHD1L1	PKHD1 like 1	HGNC:20313	8q23.1-q23.2
554	PRR23A	Approved symbol	PLEKHO1	pleckstrin homology domain containing O1	HGNC:24310	1q21.2
555	PRR35	Approved symbol	PLIN4	perilipin 4	HGNC:29393	19p13.3
556	PRR36	Approved symbol	PLOD2	procollagen-lysine,2-oxoglutarate 5-dioxygenase 2	HGNC:9082	3q24
557	PRR4	Approved symbol	PNPLA8	patatin like phospholipase domain containing 8	HGNC:28900	7q31.1
558	PRRG1	Approved symbol	POP7	POP7 homolog, ribonuclease P/MRP subunit	HGNC:19949	7q22.1
559	PRRT4	Approved symbol	POTEG	POTE ankyrin domain family member G	HGNC:33896	14q11.2
560	PRSS21	Approved symbol	POU4F1	POU class 4 homeobox 1	HGNC:9218	13q31.1
561	PRSS36	Approved symbol	PPFIBP2	PPFIA binding protein 2	HGNC:9250	11p15.4
562	PSAP	Approved symbol	PPP1R12A	protein phosphatase 1 regulatory subunit 12A	HGNC:7618	12q21.2-q21.31
563	PSG9	Approved symbol	PRDM9	PR/SET domain 9	HGNC:13994	5p14.2
564	PTPN14	Approved symbol	PRELP	proline and arginine rich end leucine rich repeat protein	HGNC:9357	1q32.1
565	PTPN7	Approved symbol	PREX2	phosphatidylinositol-3,4,5-trisphosphate dependent Rac exchange factor 2	HGNC:22950	8q13.2
566	PTPRN2	Approved symbol	PRKAB1	protein kinase AMP-activated non-catalytic subunit beta 1	HGNC:9378	12q24.23
567	PTPRQ	Approved symbol	PRKACB	protein kinase cAMP-activated catalytic subunit beta	HGNC:9381	1p31.1
568	RAB15	Approved symbol	PRKRA	protein activator of interferon induced protein kinase EIF2AK2	HGNC:9438	2q31.2
569	RAB18	Approved symbol	PRMT7	protein arginine methyltransferase 7	HGNC:25557	16q22.1
570	RAB3C	Approved symbol	PRPF38B	pre-mRNA processing factor 38B	HGNC:25512	1p13.3
571	RAD51AP2	Approved symbol	PRPF40A	pre-mRNA processing factor 40 homolog A	HGNC:16463	2q23.3
572	RAD51D	Approved symbol	PRR23A	proline rich 23A	HGNC:37172	3q23
573	RAG1	Approved symbol	PRR35	proline rich 35	HGNC:14139	16p13.3
574	RAPGEF1	Approved symbol	PRR36	proline rich 36	HGNC:26172	19p13.2
575	RAPGEF2	Approved symbol	PRR4	proline rich 4	HGNC:18020	12p13.2
576	RAPGEF6	Alias symbol	NECTIN4	nectin cell adhesion molecule 4	HGNC:19688	1q23.3
577	RASGRP1	Approved symbol	PRRG1	proline rich and Gla domain 1	HGNC:9469	Xp21.1
578	RBBP8	Approved symbol	PRRT4	proline rich transmembrane protein 4	HGNC:37280	7q32.1
579	RBFOX2	Approved symbol	PRSS21	serine protease 21	HGNC:9485	16p13.3
580	RBM14	Approved symbol	PRSS36	serine protease 36	HGNC:26906	16p11.2
581	RBM27	Approved symbol	PSAP	prosaposin	HGNC:9498	10q22.1
582	RBM42	Alias symbol	MTCH1	mitochondrial carrier 1	HGNC:17586	6p21.2
583	REG1B	Approved symbol	PSG9	pregnancy specific beta-1-glycoprotein 9	HGNC:9526	19q13.31
584	RFX3	Approved symbol	PTPN14	protein tyrosine phosphatase non-receptor type 14	HGNC:9647	1q32.3-q41
585	RGL3	Approved symbol	PTPN7	protein tyrosine phosphatase non-receptor type 7	HGNC:9659	1q32.1
586	RGPD8	Approved symbol	PTPRN2	protein tyrosine phosphatase receptor type N2	HGNC:9677	7q36.3
587	RGS14	Approved symbol	PTPRQ	protein tyrosine phosphatase receptor type Q	HGNC:9679	12q21.31
588	RIMBP3	Previous symbol	PTPRR	protein tyrosine phosphatase receptor type R	HGNC:9680	12q15
589	RNASEH2B	Approved symbol	RAB15	RAB15, member RAS oncogene family	HGNC:20150	14q23.3
590	RNF103	Approved symbol	RAB18	RAB18, member RAS oncogene family	HGNC:14244	10p12.1
591	ROR1	Approved symbol	RAB3C	RAB3C, member RAS oncogene family	HGNC:30269	5q11.2
592	RP1	Approved symbol	RAD51AP2	RAD51 associated protein 2	HGNC:34417	2p24.2
593	RP1L1	Approved symbol	RAD51D	RAD51 paralog D	HGNC:9823	17q12
594	RPL21	Approved symbol	RAG1	recombination activating 1	HGNC:9831	11p12
595	RPP30	Approved symbol	RAPGEF1	Rap guanine nucleotide exchange factor 1	HGNC:4568	9q34.13
596	RRBP1	Approved symbol	RAPGEF2	Rap guanine nucleotide exchange factor 2	HGNC:16854	4q32.1
597	RRP15	Approved symbol	RAPGEF6	Rap guanine nucleotide exchange factor 6	HGNC:20655	5q31.1
598	RSPH1	Approved symbol	RASGRP1	RAS guanyl releasing protein 1	HGNC:9878	15q14
599	RTEL1	Approved symbol	RBBP8	RB binding protein 8, endonuclease	HGNC:9891	18q11.2
600	RTN4	Approved symbol	RBFOX2	RNA binding fox-1 homolog 2	HGNC:9906	22q12.3
601	RYR1	Approved symbol	RBM14	RNA binding motif protein 14	HGNC:14219	11q13.2
602	RYR2	Approved symbol	RBM27	RNA binding motif protein 27	HGNC:29243	5q32
603	RYR3	Approved symbol	RBM42	RNA binding motif protein 42	HGNC:28117	19q13.12
604	SAMD5	Approved symbol	REG1B	regenerating family member 1 beta	HGNC:9952	2p12
605	SAMD9	Approved symbol	RFX3	regulatory factor X3	HGNC:9984	9p24.2
606	SCFD1	Approved symbol	RGL3	ral guanine nucleotide dissociation stimulator like 3	HGNC:30282	19p13.2
607	SCNM1	Approved symbol	RGPD8	RANBP2 like and GRIP domain containing 8	HGNC:9849	2q14.1
608	SEC16B	Approved symbol	RGS14	regulator of G protein signaling 14	HGNC:9996	5q35.3
609	SEC62	Approved symbol	RIMBP3	RIMS binding protein 3	HGNC:29344	22q11.21
610	SELENOP	Approved symbol	RNASEH2B	ribonuclease H2 subunit B	HGNC:25671	13q14.3
611	SEMA3C	Approved symbol	RNF103	ring finger protein 103	HGNC:12859	2p11.2
612	SEMA3E	Approved symbol	ROR1	receptor tyrosine kinase like orphan receptor 1	HGNC:10256	1p31.3
613	SERPINB13	Alias symbol	RORA	RAR related orphan receptor A	HGNC:10258	15q22.2
614	SERPIND1	Approved symbol	RP1	RP1 axonemal microtubule associated	HGNC:10263	8q11.23-q12.1
615	SERPINE3	Alias symbol	TMEM184B-AS1	TMEM184B antisense RNA 1	HGNC:56716	22q13.1
616	SETDB1	Alias symbol	STK19	serine/threonine kinase 19	HGNC:11398	6p21.33
617	SEZ6L	Alias symbol	MAPRE2	microtubule associated protein RP/EB family member 2	HGNC:6891	18q12.1-q12.2
618	SFI1	Approved symbol	RP1L1	RP1 like 1	HGNC:15946	8p23.1
619	SGIP1	Approved symbol	RPL21	ribosomal protein L21	HGNC:10313	13q12.2
620	SGO2	Approved symbol	RPP30	ribonuclease P/MRP subunit p30	HGNC:17688	10q23.31
621	SGSM2	Approved symbol	RRBP1	ribosome binding protein 1	HGNC:10448	20p12.1
622	SI	Approved symbol	RRP15	ribosomal RNA processing 15 homolog	HGNC:24255	1q41
623	SIGLEC11	Approved symbol	RSPH1	radial spoke head component 1	HGNC:12371	21q22.3
624	SIGLEC12	Approved symbol	RTEL1	regulator of telomere elongation helicase 1	HGNC:15888	20q13.33
625	SIGLEC9	Approved symbol	RTN4	reticulon 4	HGNC:14085	2p16.1
626	SIL1	Approved symbol	RYR1	ryanodine receptor 1	HGNC:10483	19q13.2
627	SIRPB1	Approved symbol	RYR2	ryanodine receptor 2	HGNC:10484	1q43
628	SLC16A6	Approved symbol	RYR3	ryanodine receptor 3	HGNC:10485	15q13.3-q14
629	SLC17A3	Approved symbol	SAMD5	sterile alpha motif domain containing 5	HGNC:21180	6q24.3
630	SLC22A14	Approved symbol	SAMD9	sterile alpha motif domain containing 9	HGNC:1348	7q21.2
631	SLC22A31	Approved symbol	SCFD1	sec1 family domain containing 1	HGNC:20726	14q12
632	SLC25A17	Approved symbol	SCNM1	sodium channel modifier 1	HGNC:23136	1q21.3
633	SLC26A11	Approved symbol	SEC16B	SEC16 homolog B, endoplasmic reticulum export factor	HGNC:30301	1q25.2
634	SLC2A12	Approved symbol	SEC62	SEC62 homolog, preprotein translocation factor	HGNC:11846	3q26.2
635	SLC47A2	Approved symbol	SELENOP	selenoprotein P	HGNC:10751	5p12
636	SLC5A6	Approved symbol	SEMA3C	semaphorin 3C	HGNC:10725	7q21.11
637	SLC9B1	Approved symbol	SEMA3E	semaphorin 3E	HGNC:10727	7q21.11
638	SLCO4A1	Approved symbol	SERPINB13	serpin family B member 13	HGNC:8944	18q21.33
639	SLCO6A1	Approved symbol	SERPIND1	serpin family D member 1	HGNC:4838	22q11.21
640	SLFN11	Approved symbol	SERPINE3	serpin family E member 3	HGNC:24774	13q14.3
641	SLITRK5	Approved symbol	SETDB1	SET domain bifurcated histone lysine methyltransferase 1	HGNC:10761	1q21.3
642	SMAD2	Approved symbol	SEZ6L	seizure related 6 homolog like	HGNC:10763	22q12.1
643	SMC4	Approved symbol	SFI1	SFI1 centrin binding protein	HGNC:29064	22q12.2
644	SMYD4	Approved symbol	SGIP1	SH3GL interacting endocytic adaptor 1	HGNC:25412	1p31.3
645	SOX4	Approved symbol	SGO2	shugoshin 2	HGNC:30812	2q33.1
646	SPAG1	Approved symbol	SGSM2	small G protein signaling modulator 2	HGNC:29026	17p13.3
647	SPAG17	Approved symbol	SI	sucrase-isomaltase	HGNC:10856	3q26.1
648	SPAG9	Alias symbol	PMEL	premelanosome protein	HGNC:10880	12q13.2
649	SPATA31A1	Approved symbol	SIGLEC11	sialic acid binding Ig like lectin 11	HGNC:15622	19q13.33
650	SPATA31A3	Approved symbol	SIGLEC12	sialic acid binding Ig like lectin 12	HGNC:15482	19q13.41
651	SPATA6	Approved symbol	SIGLEC9	sialic acid binding Ig like lectin 9	HGNC:10878	19q13.3-q13.4
652	SPINK5	Approved symbol	SIL1	SIL1 nucleotide exchange factor	HGNC:24624	5q31.2
653	SPPL2C	Approved symbol	SIRPB1	signal regulatory protein beta 1	HGNC:15928	20p13
654	SPTBN1	Approved symbol	SLC16A6	solute carrier family 16 member 6	HGNC:10927	17q24.2
655	SQLE	Approved symbol	SLC17A3	solute carrier family 17 member 3	HGNC:10931	6p22.2
656	SRD5A3	Approved symbol	SLC22A14	solute carrier family 22 member 14	HGNC:8495	3p22.2
657	SRGAP2	Approved symbol	SLC22A31	solute carrier family 22 member 31	HGNC:27091	16q24.3
658	SRSF8	Approved symbol	SLC25A17	solute carrier family 25 member 17	HGNC:10987	22q13.2
659	SSBP2	Approved symbol	SLC26A11	solute carrier family 26 member 11	HGNC:14471	17q25.3
660	STAG2	Approved symbol	SLC2A12	solute carrier family 2 member 12	HGNC:18067	6q23.2
661	STAMBPL1	Approved symbol	SLC47A2	solute carrier family 47 member 2	HGNC:26439	17p11.2
662	STAR	Approved symbol	SLC5A6	solute carrier family 5 member 6	HGNC:11041	2p23.3
663	STK36	Approved symbol	SLC9B1	solute carrier family 9 member B1	HGNC:24244	4q24
664	STRC	Approved symbol	SLCO4A1	solute carrier organic anion transporter family member 4A1	HGNC:10953	20q13.33
665	STRN	Approved symbol	SLCO6A1	solute carrier organic anion transporter family member 6A1	HGNC:23613	5q21.1
666	STRN4	Approved symbol	SLFN11	schlafen family member 11	HGNC:26633	17q12
667	STXBP5	Approved symbol	SLITRK5	SLIT and NTRK like family member 5	HGNC:20295	13q31.2
668	SUCO	Approved symbol	SMAD2	SMAD family member 2	HGNC:6768	18q21.1
669	SUPT20H	Approved symbol	SMC4	structural maintenance of chromosomes 4	HGNC:14013	3q25.33
670	SYCP2	Approved symbol	SMYD4	SET and MYND domain containing 4	HGNC:21067	17p13.3
671	SYN2	Approved symbol	SOX4	SRY-box transcription factor 4	HGNC:11200	6p22.3
672	SYNE2	Approved symbol	SPAG1	sperm associated antigen 1	HGNC:11212	8q22.2
673	SYTL5	Approved symbol	SPAG17	sperm associated antigen 17	HGNC:26620	1p12
674	TAB3	Approved symbol	SPAG9	sperm associated antigen 9	HGNC:14524	17q21.33
675	TAF9B	Approved symbol	SPATA31A1	SPATA31 subfamily A member 1	HGNC:23394	9p12
676	TAS2R43	Approved symbol	SPATA31A3	SPATA31 subfamily A member 3	HGNC:32003	9q21.11
677	TBC1D3B	Approved symbol	SPATA6	spermatogenesis associated 6	HGNC:18309	1p33
678	TBC1D3C	Approved symbol	SPINK5	serine peptidase inhibitor Kazal type 5	HGNC:15464	5q32
679	TBCK	Approved symbol	SPPL2C	signal peptide peptidase like 2C	HGNC:28902	17q21.31
680	TBP	Approved symbol	SPTBN1	spectrin beta, non-erythrocytic 1	HGNC:11275	2p16.2
681	TCAP	Approved symbol	SQLE	squalene epoxidase	HGNC:11279	8q24.13
682	TCEB3C	Approved symbol	SRD5A3	steroid 5 alpha-reductase 3	HGNC:25812	4q12
683	TCHH	Approved symbol	SRGAP2	SLIT-ROBO Rho GTPase activating protein 2	HGNC:19751	1q32.1
684	TCTN3	Previous symbol	SRGAP3	SLIT-ROBO Rho GTPase activating protein 3	HGNC:19744	3p25.3
685	TDG	Approved symbol	SRSF8	serine and arginine rich splicing factor 8	HGNC:16988	11q21
686	TDRD15	Approved symbol	SSBP2	single stranded DNA binding protein 2	HGNC:15831	5q14.1
687	TDRD9	Approved symbol	STAG2	STAG2 cohesin complex component	HGNC:11355	Xq25
688	TEX11	Approved symbol	STAMBPL1	STAM binding protein like 1	HGNC:24105	10q23.31
689	TFPI	Approved symbol	STAR	steroidogenic acute regulatory protein	HGNC:11359	8p11.23
690	THSD7A	Alias symbol	GUCY2C	guanylate cyclase 2C	HGNC:4688	12p12.3
691	TLR4	Approved symbol	STK36	serine/threonine kinase 36	HGNC:17209	2q35
692	TMCO3	Approved symbol	STRC	stereocilin	HGNC:16035	15q15.3
693	TMCO4	Approved symbol	STRN	striatin	HGNC:11424	2p22.2
694	TMEM161B	Approved symbol	STRN4	striatin 4	HGNC:15721	19q13.32
695	TMEM209	Approved symbol	STXBP5	syntaxin binding protein 5	HGNC:19665	6q24.3
696	TMEM232	Approved symbol	SUCO	SUN domain containing ossification factor	HGNC:1240	1q24.3
697	TMEM255B	Approved symbol	SUPT20H	SPT20 homolog, SAGA complex component	HGNC:20596	13q13.3
698	TMEM26	Approved symbol	SYCP2	synaptonemal complex protein 2	HGNC:11490	20q13.33
699	TMPRSS15	Approved symbol	SYN2	synapsin II	HGNC:11495	3p25.2
700	TNC	Approved symbol	SYNE2	spectrin repeat containing nuclear envelope protein 2	HGNC:17084	14q23.2
701	TNXB	Approved symbol	SYTL5	synaptotagmin like 5	HGNC:15589	Xp11.4
702	TP53I13	Approved symbol	TAB3	TGF-beta activated kinase 1 (MAP3K7) binding protein 3	HGNC:30681	Xp21.2
703	TPR	Approved symbol	TAF9B	TATA-box binding protein associated factor 9b	HGNC:17306	Xq21.1
704	TRDN	Approved symbol	TAS2R43	taste 2 receptor member 43	HGNC:18875	12p13.2
705	TRIM14	Approved symbol	TBC1D3B	TBC1 domain family member 3B	HGNC:27011	17q12
706	TRIM64B	Approved symbol	TBC1D3C	TBC1 domain family member 3C	HGNC:24889	17q12
707	TRIM68	Approved symbol	TBCK	TBC1 domain containing kinase	HGNC:28261	4q24
708	TRUB1	Approved symbol	TBP	TATA-box binding protein	HGNC:11588	6q27
709	TTC21B	Approved symbol	TCAP	titin-cap	HGNC:11610	17q12
710	TTC23	Previous symbol	ELOA3P	elongin A3, pseudogene	HGNC:24617	18q21.1 not on reference assembly
711	TTC27	Approved symbol	TCHH	trichohyalin	HGNC:11791	1q21.3
712	TTC37	Approved symbol	TCTN3	tectonic family member 3	HGNC:24519	10q24.1
713	TTC39C	Approved symbol	TDG	thymine DNA glycosylase	HGNC:11700	12q23.3
714	TTK	Approved symbol	TDRD15	tudor domain containing 15	HGNC:45037	2p24.1
715	TTN	Approved symbol	TDRD9	tudor domain containing 9	HGNC:20122	14q32.33
716	TYRO3	Approved symbol	TEX11	testis expressed 11	HGNC:11733	Xq13.1
717	UACA	Approved symbol	TFPI	tissue factor pathway inhibitor	HGNC:11760	2q32.1
718	UBA6	Approved symbol	THSD7A	thrombospondin type 1 domain containing 7A	HGNC:22207	7p21.3
719	UBAP2	Approved symbol	TLR4	toll like receptor 4	HGNC:11850	9q33.1
720	UBE2Z	Approved symbol	TMCO3	transmembrane and coiled-coil domains 3	HGNC:20329	13q34
721	UBL3	Approved symbol	TMCO4	transmembrane and coiled-coil domains 4	HGNC:27393	1p36.13
722	UBN2	Approved symbol	TMEM161B	transmembrane protein 161B	HGNC:28483	5q14.3
723	UGGT2	Approved symbol	TMEM209	transmembrane protein 209	HGNC:21898	7q32.2
724	UNC13A	Approved symbol	TMEM232	transmembrane protein 232	HGNC:37270	5q22.1
725	UNC13C	Approved symbol	TMEM255B	transmembrane protein 255B	HGNC:28297	13q34
726	UPK1B	Approved symbol	TMEM26	transmembrane protein 26	HGNC:28550	10q21.2
727	URGCP	Approved symbol	TMPRSS15	transmembrane serine protease 15	HGNC:9490	21q21.1
728	USF3	Approved symbol	TNC	tenascin C	HGNC:5318	9q33.1
729	USP17L17	Approved symbol	TNXB	tenascin XB	HGNC:11976	6p21.33-p21.32
730	USP17L4	Approved symbol	TP53I13	tumor protein p53 inducible protein 13	HGNC:25102	17q11.2
731	USP17L8	Approved symbol	TPR	translocated promoter region, nuclear basket protein	HGNC:12017	1q31.1
732	USP28	Approved symbol	TRDN	triadin	HGNC:12261	6q22.31
733	USP36	Approved symbol	TRIM14	tripartite motif containing 14	HGNC:16283	9q22.33
734	USP40	Approved symbol	TRIM64B	tripartite motif containing 64B	HGNC:37147	11q14.3
735	USP45	Approved symbol	TRIM68	tripartite motif containing 68	HGNC:21161	11p15.4
736	USP47	Approved symbol	TRUB1	TruB pseudouridine synthase family member 1	HGNC:16060	10q25.3
737	VCX3B	Approved symbol	TTC21B	tetratricopeptide repeat domain 21B	HGNC:25660	2q24.3
738	VPS41	Approved symbol	TTC23	tetratricopeptide repeat domain 23	HGNC:25730	15q26.3
739	VRK1	Approved symbol	TTC27	tetratricopeptide repeat domain 27	HGNC:25986	2p22.3
740	VSX1	Previous symbol	SKIC3	SKI3 subunit of superkiller complex	HGNC:23639	5q15
741	VWC2L	Approved symbol	TTC39C	tetratricopeptide repeat domain 39C	HGNC:26595	18q11.2
742	VWDE	Approved symbol	TTK	TTK protein kinase	HGNC:12401	6q14.1
743	VWF	Approved symbol	TTN	titin	HGNC:12403	2q31.2
744	WASHC2A	Approved symbol	TYRO3	TYRO3 protein tyrosine kinase	HGNC:12446	15q15.1
745	WDFY4	Approved symbol	UACA	uveal autoantigen with coiled-coil domains and ankyrin repeats	HGNC:15947	15q23
746	WDR43	Approved symbol	UBA6	ubiquitin like modifier activating enzyme 6	HGNC:25581	4q13.2
747	WDR49	Approved symbol	UBAP2	ubiquitin associated protein 2	HGNC:14185	9p13.3
748	WDR89	Approved symbol	UBE2Z	ubiquitin conjugating enzyme E2 Z	HGNC:25847	17q21.32
749	XIRP2	Approved symbol	UBL3	ubiquitin like 3	HGNC:12504	13q12.3
750	XRCC5	Approved symbol	UBN2	ubinuclein 2	HGNC:21931	7q34
751	YTHDC2	Approved symbol	UGGT2	UDP-glucose glycoprotein glucosyltransferase 2	HGNC:15664	13q32.1
752	ZBBX	Approved symbol	UNC13A	unc-13 homolog A	HGNC:23150	19p13.11
753	ZCCHC4	Approved symbol	UNC13C	unc-13 homolog C	HGNC:23149	15q21.3
754	ZDBF2	Approved symbol	UPK1B	uroplakin 1B	HGNC:12578	3q13.32
755	ZFAND3	Approved symbol	URGCP	upregulator of cell proliferation	HGNC:30890	7p13
756	ZFHX4	Approved symbol	USF3	upstream transcription factor family member 3	HGNC:30494	3q13.2
757	ZKSCAN5	Approved symbol	USP17L17	ubiquitin specific peptidase 17 like family member 17	HGNC:44445	4p16.1
758	ZNF189	Approved symbol	USP17L4	ubiquitin specific peptidase 17 like family member 4	HGNC:37176	8p23.1
759	ZNF223	Approved symbol	USP17L8	ubiquitin specific peptidase 17 like family member 8	HGNC:37181	8p23.1
760	ZNF227	Approved symbol	USP28	ubiquitin specific peptidase 28	HGNC:12625	11q23.2
761	ZNF267	Approved symbol	USP36	ubiquitin specific peptidase 36	HGNC:20062	17q25.3
762	ZNF440	Approved symbol	USP40	ubiquitin specific peptidase 40	HGNC:20069	2q37.1
763	ZNF449	Approved symbol	USP45	ubiquitin specific peptidase 45	HGNC:20080	6q16.2
764	ZNF493	Approved symbol	USP47	ubiquitin specific peptidase 47	HGNC:20076	11p15.3
765	ZNF501	Approved symbol	VCX3B	variable charge X-linked 3B	HGNC:31838	Xp22.31
766	ZNF518A	Approved symbol	VPS41	VPS41 subunit of HOPS complex	HGNC:12713	7p14.1
767	ZNF584	Approved symbol	VRK1	VRK serine/threonine kinase 1	HGNC:12718	14q32.2
768	ZNF595	Approved symbol	VSX1	visual system homeobox 1	HGNC:12723	20p11.21
769	ZNF705B	Approved symbol	VWC2L	von Willebrand factor C domain containing 2 like	HGNC:37203	2q34-q35
770	ZNF711	Approved symbol	VWDE	von Willebrand factor D and EGF domains	HGNC:21897	7p21.3
771	ZNF721	Approved symbol	VWF	von Willebrand factor	HGNC:12726	12p13.31
772	ZNF728	Approved symbol	WASHC2A	WASH complex subunit 2A	HGNC:23416	10q11.23
773	ZNF749	Approved symbol	WDFY4	WDFY family member 4	HGNC:29323	10q11.23
774	ZNF781	Approved symbol	WDR43	WD repeat domain 43	HGNC:28945	2p23.2
775	ZNF804A	Approved symbol	WDR49	WD repeat domain 49	HGNC:26587	3q26.1
776	ZNF813	Approved symbol	WDR89	WD repeat domain 89	HGNC:20489	14q23.2
777	ZNF814	Approved symbol	XIRP2	xin actin binding repeat containing 2	HGNC:14303	2q24.3
778	ZNF850	Approved symbol	XRCC5	X-ray repair cross complementing 5	HGNC:12833	2q35
779	ZNF880	Approved symbol	YTHDC2	YTH N6-methyladenosine RNA binding protein C2	HGNC:24721	5q22.2
780	ZNF92	Approved symbol	ZBBX	zinc finger B-box domain containing	HGNC:26245	3q26.1
781	ZNF98	Approved symbol	ZCCHC4	zinc finger CCHC-type containing 4	HGNC:22917	4p15.2
782	ZSCAN16	Approved symbol	ZDBF2	zinc finger DBF-type containing 2	HGNC:29313	2q33.3
783	ZSWIM6	Approved symbol	ZFAND3	zinc finger AN1-type containing 3	HGNC:18019	6p21.2
784	ZXDC	Approved symbol	ZFHX4	zinc finger homeobox 4	HGNC:30939	8q21.13
