# Supplementary material for: Rare coding variants in NOX4 link high ROS levels to psoriatic arthritis mutilans
Source: EMBO Mol Med. 2024 Feb 20;16(3):9. doi: 10.1038/s44321-024-00035-z (PMC10940640; doi:10.1038/s44321-024-00035-z)
Supplement: Supplementary file 4 — Source Data Fig. 3 [file 44321_2024_35_MOESM4_ESM.zip]

Archive with 23 entries (18 files):
- Figure 3/
- Figure 3/3B/
- Figure 3/3C/
- Figure 3/3D/
- Figure 3/.DS_Store
- __MACOSX/Figure 3/._.DS_Store
- Figure 3/3A/
- Figure 3/3B/Figure 3B ROS expression by EPR in stable transfected HEK293.xlsx
- __MACOSX/Figure 3/3B/._Figure 3B ROS expression by EPR in stable transfected HEK293.xlsx
- Figure 3/3C/Figure 3C H2O2 generation in transfected HEK293.xlsx
- __MACOSX/Figure 3/3C/._Figure 3C H2O2 generation in transfected HEK293.xlsx
- Figure 3/3D/4 NOX4V369F.tif
- __MACOSX/Figure 3/3D/._4 NOX4V369F.tif
- Figure 3/3D/5 NOX4Y512C.tif
- __MACOSX/Figure 3/3D/._5 NOX4Y512C.tif
- Figure 3/3D/1 pcDNA3.1.tif
- __MACOSX/Figure 3/3D/._1 pcDNA3.1.tif
- Figure 3/3D/3 NOX4Y512IfsX20.tif
- __MACOSX/Figure 3/3D/._3 NOX4Y512IfsX20.tif
- Figure 3/3D/2 NOX4WT.tif
- __MACOSX/Figure 3/3D/._2 NOX4WT.tif
- Figure 3/3A/Figure 3A NOX4 expression by RT-qPCR in stable transfected HEK293.xlsx
- __MACOSX/Figure 3/3A/._Figure 3A NOX4 expression by RT-qPCR in stable transfected HEK293.xlsx
