# Supplementary material for: Rare coding variants in NOX4 link high ROS levels to psoriatic arthritis mutilans
Source: EMBO Mol Med. 2024 Feb 20;16(3):9. doi: 10.1038/s44321-024-00035-z (PMC10940640; doi:10.1038/s44321-024-00035-z)
Supplement: Supplementary file 4 — Source Data Fig. 3 [file 44321_2024_35_MOESM4_ESM.zip › Figure 3/3B/Figure 3B ROS expression by EPR in stable transfected HEK293.xlsx]

## Sheet: Figure 3B
	Figure 3B
	pcDNA3.1	NOX4WT	NOX4Y512IfsX20	NOX4V369F	NOX4Y512C
	1	1.00994	1.33427	1.54091	1.50387
	1	1.39426	1.7324	1.84787	2.03381
	1	1.45532	1.57016	1.74048	1.98936
	1	1.46505	2.12341	1.61898	1.64965
