# Supplementary material for: Rare coding variants in NOX4 link high ROS levels to psoriatic arthritis mutilans
Source: EMBO Mol Med. 2024 Feb 20;16(3):9. doi: 10.1038/s44321-024-00035-z (PMC10940640; doi:10.1038/s44321-024-00035-z)
Supplement: Supplementary file 4 — Source Data Fig. 3 [file 44321_2024_35_MOESM4_ESM.zip › Figure 3/3C/Figure 3C H2O2 generation in transfected HEK293.xlsx]

## Sheet: Figure 3B
	Figure 3C
	pcDNA3.1	NOX4WT	NOX4Y512IfsX20	NOX4V369F	NOX4Y512C
	6.323	7.342	8.902	8.364	10.612
	6.7	7.737	9.028	8.447	10.555
	6.48	7.374	10.263	10.405	10.929
	6.274	7.858	10.077	9.283	11.371
