# Supplementary material for: Rare coding variants in NOX4 link high ROS levels to psoriatic arthritis mutilans
Source: EMBO Mol Med. 2024 Feb 20;16(3):9. doi: 10.1038/s44321-024-00035-z (PMC10940640; doi:10.1038/s44321-024-00035-z)
Supplement: Supplementary file 4 — Source Data Fig. 3 [file 44321_2024_35_MOESM4_ESM.zip › Figure 3/3A/Figure 3A NOX4 expression by RT-qPCR in stable transfected HEK293.xlsx]

## Sheet: Figure 3A
	Figure 3A
	pcDNA3.1	NOX4WT	NOX4Y512IfsX20	NOX4V369F	NOX4Y512C
	1	276.492	2714.53	2227.28	943.727
	1	249.008	2149.82	1458.23	1031.12
	1	256.833	3281.69	2245.47	1195.56
