# Supplementary material for: Rare coding variants in NOX4 link high ROS levels to psoriatic arthritis mutilans
Source: EMBO Mol Med. 2024 Feb 20;16(3):9. doi: 10.1038/s44321-024-00035-z (PMC10940640; doi:10.1038/s44321-024-00035-z)
Supplement: Supplementary file 5 — Source Data Fig. 4 [file 44321_2024_35_MOESM5_ESM.zip]

Archive with 16 entries (12 files):
- Raw data Figure 4/
- __MACOSX/._Raw data Figure 4
- Raw data Figure 4/.DS_Store
- __MACOSX/Raw data Figure 4/._.DS_Store
- Raw data Figure 4/4B/
- __MACOSX/Raw data Figure 4/._4B
- Raw data Figure 4/4C/
- __MACOSX/Raw data Figure 4/._4C
- Raw data Figure 4/4A/
- __MACOSX/Raw data Figure 4/._4A
- Raw data Figure 4/4B/Figure 4B ROS  measurement in control and PAM37.xlsx
- __MACOSX/Raw data Figure 4/4B/._Figure 4B ROS  measurement in control and PAM37.xlsx
- Raw data Figure 4/4C/Figure 4C ROS measurement in PsA961 with treatment.xlsx
- __MACOSX/Raw data Figure 4/4C/._Figure 4C ROS measurement in PsA961 with treatment.xlsx
- Raw data Figure 4/4A/Figure 4A ROS  measurement in different groups.xlsx
- __MACOSX/Raw data Figure 4/4A/._Figure 4A ROS  measurement in different groups.xlsx
