# Supplementary material for: Rare coding variants in NOX4 link high ROS levels to psoriatic arthritis mutilans
Source: EMBO Mol Med. 2024 Feb 20;16(3):9. doi: 10.1038/s44321-024-00035-z (PMC10940640; doi:10.1038/s44321-024-00035-z)
Supplement: Supplementary file 5 — Source Data Fig. 4 [file 44321_2024_35_MOESM5_ESM.zip › Raw data Figure 4/4B/Figure 4B ROS measurement in control and PAM37.xlsx]

## Sheet: Figure 4B
		Figure 4B
		Control	PAM37
		15.1335	10.4445
		16.8195
		20.783
		2.609
		9.82
		9.947
		5.591
		3.475
		4.056
		15.186
