# Supplementary material for: Rare coding variants in NOX4 link high ROS levels to psoriatic arthritis mutilans
Source: EMBO Mol Med. 2024 Feb 20;16(3):9. doi: 10.1038/s44321-024-00035-z (PMC10940640; doi:10.1038/s44321-024-00035-z)
Supplement: Supplementary file 5 — Source Data Fig. 4 [file 44321_2024_35_MOESM5_ESM.zip › Raw data Figure 4/4C/Figure 4C ROS measurement in PsA961 with treatment.xlsx]

## Sheet: Figure 4C
		Figure 4C
		Control	PsA	Before treatment - PsA961	6m after treatment - PsA961	9m after treatent - PsA961	17m after treatent - PsA961
		15.1335	15.6845	43.07	18.3135	25.725	15.847
		16.8195	9.3595
		20.783	10.7895
		2.609	11.1395
		9.82	10.9645
		9.947	6.406
		5.591
		3.475
		4.056
		15.186
