# Supplementary material for: Rare coding variants in NOX4 link high ROS levels to psoriatic arthritis mutilans
Source: EMBO Mol Med. 2024 Feb 20;16(3):9. doi: 10.1038/s44321-024-00035-z (PMC10940640; doi:10.1038/s44321-024-00035-z)
Supplement: Supplementary file 5 — Source Data Fig. 4 [file 44321_2024_35_MOESM5_ESM.zip › Raw data Figure 4/4A/Figure 4A ROS measurement in different groups.xlsx]

## Sheet: Figure 4A
		Figure 4A
		Control	PSO	PsA	PsA961	PAM12
		15.1335	9.7085	15.6845	43.07	45.025
		16.8195	9.184	9.3595
		20.783	13.552	10.7895
		2.609	8.434	11.1395
		9.82	7.921	10.9645
		9.947	13.9265	6.406
		5.591	12.035
		3.475
		4.056
		15.186
