# Supplementary material for: Rare coding variants in NOX4 link high ROS levels to psoriatic arthritis mutilans
Source: EMBO Mol Med. 2024 Feb 20;16(3):9. doi: 10.1038/s44321-024-00035-z (PMC10940640; doi:10.1038/s44321-024-00035-z)
Supplement: Supplementary file 6 — Source Data Fig. 5 [file 44321_2024_35_MOESM6_ESM.zip]

Archive with 62 entries (56 files):
- Figure 5/
- Figure 5/5F/
- Figure 5/.DS_Store
- __MACOSX/Figure 5/._.DS_Store
- Figure 5/5C/
- Figure 5/5D/
- Figure 5/5E/
- Figure 5/5B/
- Figure 5/5F/Figure 5F ROS fluorescence intensity by DCFH_DA in osteoclasts.xlsx
- __MACOSX/Figure 5/5F/._Figure 5F ROS fluorescence intensity by DCFH_DA in osteoclasts.xlsx
- Figure 5/5C/.DS_Store
- __MACOSX/Figure 5/5C/._.DS_Store
- Figure 5/5C/Figure 5B Numbers of the induced osteoclasts by TRAP.xlsx
- __MACOSX/Figure 5/5C/._Figure 5B Numbers of the induced osteoclasts by TRAP.xlsx
- Figure 5/5D/.DS_Store
- __MACOSX/Figure 5/5D/._.DS_Store
- Figure 5/5D/western GAPDH left.tif
- __MACOSX/Figure 5/5D/._western GAPDH left.tif
- Figure 5/5D/wb3 merge with marker.tiff
- __MACOSX/Figure 5/5D/._wb3 merge with marker.tiff
- Figure 5/5D/western NOX4 left.tif
- __MACOSX/Figure 5/5D/._western NOX4 left.tif
- Figure 5/5D/Figure 5D NOX4 protein levels in osteoclasts by western blot .xlsx
- __MACOSX/Figure 5/5D/._Figure 5D NOX4 protein levels in osteoclasts by western blot .xlsx
- Figure 5/5D/~$Figure 5D NOX4 protein levels in osteoclasts by western blot .xlsx
- __MACOSX/Figure 5/5D/._~$Figure 5D NOX4 protein levels in osteoclasts by western blot .xlsx
- Figure 5/5E/.DS_Store
- __MACOSX/Figure 5/5E/._.DS_Store
- Figure 5/5E/Day8 PAM12 M-CSF+RANKL.tif
- __MACOSX/Figure 5/5E/._Day8 PAM12 M-CSF+RANKL.tif
- Figure 5/5E/Day12 PAM12 M-CSF+RANKL.tif
- __MACOSX/Figure 5/5E/._Day12 PAM12 M-CSF+RANKL.tif
- Figure 5/5E/Day8 C12 M-CSF.tif
- __MACOSX/Figure 5/5E/._Day8 C12 M-CSF.tif
- Figure 5/5E/Day8 C12 M-CSF+RANKL.tif
- __MACOSX/Figure 5/5E/._Day8 C12 M-CSF+RANKL.tif
- Figure 5/5E/Day12 C12 M-CSF.tif
- __MACOSX/Figure 5/5E/._Day12 C12 M-CSF.tif
- Figure 5/5E/Day12 PAM12 M-CSF.tif
- __MACOSX/Figure 5/5E/._Day12 PAM12 M-CSF.tif
- Figure 5/5E/Day12 C12 M-CSF+RANKL.tif
- __MACOSX/Figure 5/5E/._Day12 C12 M-CSF+RANKL.tif
- Figure 5/5E/Day8 PAM12 M-CSF.tif
- __MACOSX/Figure 5/5E/._Day8 PAM12 M-CSF.tif
- Figure 5/5B/Day12 PAM 12 M-CSF+RANKL.tif
- __MACOSX/Figure 5/5B/._Day12 PAM 12 M-CSF+RANKL.tif
- Figure 5/5B/.DS_Store
- __MACOSX/Figure 5/5B/._.DS_Store
- Figure 5/5B/Day8 C12 M-CSF.tif
- __MACOSX/Figure 5/5B/._Day8 C12 M-CSF.tif
- Figure 5/5B/Day8 C12 M-CSF+RANKL.tif
- __MACOSX/Figure 5/5B/._Day8 C12 M-CSF+RANKL.tif
- Figure 5/5B/Day12 C12 M-CSF.tif
- __MACOSX/Figure 5/5B/._Day12 C12 M-CSF.tif
- Figure 5/5B/Day8 PAM 12 M-CSF+RANKL.tif
- __MACOSX/Figure 5/5B/._Day8 PAM 12 M-CSF+RANKL.tif
- Figure 5/5B/Day8 PAM 12 M-CSF.tif
- __MACOSX/Figure 5/5B/._Day8 PAM 12 M-CSF.tif
- Figure 5/5B/Day12 C12 M-CSF+RANKL.tif
- __MACOSX/Figure 5/5B/._Day12 C12 M-CSF+RANKL.tif
- Figure 5/5B/Day12 PAM12  M-CSF.tif
- __MACOSX/Figure 5/5B/._Day12 PAM12  M-CSF.tif
