# Supplementary material for: Rare coding variants in NOX4 link high ROS levels to psoriatic arthritis mutilans
Source: EMBO Mol Med. 2024 Feb 20;16(3):9. doi: 10.1038/s44321-024-00035-z (PMC10940640; doi:10.1038/s44321-024-00035-z)
Supplement: Supplementary file 6 — Source Data Fig. 5 [file 44321_2024_35_MOESM6_ESM.zip › Figure 5/5F/Figure 5F ROS fluorescence intensity by DCFH_DA in osteoclasts.xlsx]

## Sheet: Figure 5C
			Figure 5F
				Day 8
				C12				PAM 12
			M-CSF	1.443	1.444	1.7		3.784	4.331	4.816
			M-CSF+RANKL	3.628	2.481	2.44		20.198	22.299	20.003
				Day 12
				C12				PAM 12
			M-CSF	1.226	1.572	2.147		5.742	4.976	6.766
			M-CSF+RANKL	2.631	2.39	2.169		22.086	18.211	19.361
