# Supplementary material for: Rare coding variants in NOX4 link high ROS levels to psoriatic arthritis mutilans
Source: EMBO Mol Med. 2024 Feb 20;16(3):9. doi: 10.1038/s44321-024-00035-z (PMC10940640; doi:10.1038/s44321-024-00035-z)
Supplement: Supplementary file 6 — Source Data Fig. 5 [file 44321_2024_35_MOESM6_ESM.zip › Figure 5/5C/Figure 5B Numbers of the induced osteoclasts by TRAP.xlsx]

## Sheet: Sheet1
				Figure 5C
					C12				PAM 12
				Day 8	46	40	42		60	58	55
				Day 12	121	135	117		180	195	207
