# Supplementary material for: Rare coding variants in NOX4 link high ROS levels to psoriatic arthritis mutilans
Source: EMBO Mol Med. 2024 Feb 20;16(3):9. doi: 10.1038/s44321-024-00035-z (PMC10940640; doi:10.1038/s44321-024-00035-z)
Supplement: Supplementary file 6 — Source Data Fig. 5 [file 44321_2024_35_MOESM6_ESM.zip › Figure 5/5D/Figure 5D NOX4 protein levels in osteoclasts by western blot .xlsx]

## Sheet: Figure 5D
			Figure 5D
			C12+M	C12+M+R	PAM 12+M	PAM 12+M+R
			1	0.562621	1.26612	1.69396
			1	0.743308	1.11868	1.32432
			1	1.21075	0.871712	1.43075
