# Supplementary material for: Rare coding variants in NOX4 link high ROS levels to psoriatic arthritis mutilans
Source: EMBO Mol Med. 2024 Feb 20;16(3):9. doi: 10.1038/s44321-024-00035-z (PMC10940640; doi:10.1038/s44321-024-00035-z)
Supplement: Supplementary file 7 — Source Data Fig. 6 [file 44321_2024_35_MOESM7_ESM.zip]

Archive with 73 entries (68 files):
- Figure 6/
- Figure 6/6A/
- Figure 6/.DS_Store
- __MACOSX/Figure 6/._.DS_Store
- Figure 6/6B/
- Figure 6/6D/
- Figure 6/6C/
- Figure 6/6A/Day11 C17-M-R.tif
- __MACOSX/Figure 6/6A/._Day11 C17-M-R.tif
- Figure 6/6A/Figure 6A Numbers of the induced osteoclasts by TRAP.xlsx
- __MACOSX/Figure 6/6A/._Figure 6A Numbers of the induced osteoclasts by TRAP.xlsx
- Figure 6/6A/Day11 PsA961-M-R.tif
- __MACOSX/Figure 6/6A/._Day11 PsA961-M-R.tif
- Figure 6/6A/Day11 PsA77-M -R.tif
- __MACOSX/Figure 6/6A/._Day11 PsA77-M -R.tif
- Figure 6/6A/Day11 C17-M.tif
- __MACOSX/Figure 6/6A/._Day11 C17-M.tif
- Figure 6/6A/Day7 PsA77-M.tif
- __MACOSX/Figure 6/6A/._Day7 PsA77-M.tif
- Figure 6/6A/Day7 PsA 961-M.tif
- __MACOSX/Figure 6/6A/._Day7 PsA 961-M.tif
- Figure 6/6A/Day11 PsA77-M.tif
- __MACOSX/Figure 6/6A/._Day11 PsA77-M.tif
- Figure 6/6A/Day7 PsA77-M-R.tif
- __MACOSX/Figure 6/6A/._Day7 PsA77-M-R.tif
- Figure 6/6A/Day7 PsA 961-M-R.tif
- __MACOSX/Figure 6/6A/._Day7 PsA 961-M-R.tif
- Figure 6/6A/Day7 C17-M-R .tif
- __MACOSX/Figure 6/6A/._Day7 C17-M-R .tif
- Figure 6/6A/Day11 PsA961-M.tif
- __MACOSX/Figure 6/6A/._Day11 PsA961-M.tif
- Figure 6/6A/Day7 C17-M.tif
- __MACOSX/Figure 6/6A/._Day7 C17-M.tif
- Figure 6/6B/Day 9 PsA77+M+R.tif
- __MACOSX/Figure 6/6B/._Day 9 PsA77+M+R.tif
- Figure 6/6B/Day 7 PsA961+ M.tif
- __MACOSX/Figure 6/6B/._Day 7 PsA961+ M.tif
- Figure 6/6B/Day 9 PsA961+M.tif
- __MACOSX/Figure 6/6B/._Day 9 PsA961+M.tif
- Figure 6/6B/Day 11 PsA961+M.tif
- __MACOSX/Figure 6/6B/._Day 11 PsA961+M.tif
- Figure 6/6B/Day 7 PsA77-M.tif
- __MACOSX/Figure 6/6B/._Day 7 PsA77-M.tif
- Figure 6/6B/Day 11 PsA77+M+R.tif
- __MACOSX/Figure 6/6B/._Day 11 PsA77+M+R.tif
- Figure 6/6B/Day 7 PsA77+M+R.tif
- __MACOSX/Figure 6/6B/._Day 7 PsA77+M+R.tif
- Figure 6/6B/Day 9 control+M+R.tif
- __MACOSX/Figure 6/6B/._Day 9 control+M+R.tif
- Figure 6/6B/Day 11 PsA961+M+R.tif
- __MACOSX/Figure 6/6B/._Day 11 PsA961+M+R.tif
- Figure 6/6B/Day 11 control+M.tif
- __MACOSX/Figure 6/6B/._Day 11 control+M.tif
- Figure 6/6B/Day 11 PsA77+M.tif
- __MACOSX/Figure 6/6B/._Day 11 PsA77+M.tif
- Figure 6/6B/Day 9 PsA77+M.tif
- __MACOSX/Figure 6/6B/._Day 9 PsA77+M.tif
- Figure 6/6B/Day 9 control+M.tif
- __MACOSX/Figure 6/6B/._Day 9 control+M.tif
- Figure 6/6B/Day 9 PsA961+M+R.tif
- __MACOSX/Figure 6/6B/._Day 9 PsA961+M+R.tif
- Figure 6/6B/Day 7 PsA961+ M+R.tif
- __MACOSX/Figure 6/6B/._Day 7 PsA961+ M+R.tif
- Figure 6/6B/Day 11 ccontrol+M+R.tif
- __MACOSX/Figure 6/6B/._Day 11 ccontrol+M+R.tif
- Figure 6/6D/Figure 6D NOX4 protein levels in osteoclasts by western blot .xlsx
- __MACOSX/Figure 6/6D/._Figure 6D NOX4 protein levels in osteoclasts by western blot .xlsx
- Figure 6/6D/western GAPDH left.tif
- __MACOSX/Figure 6/6D/._western GAPDH left.tif
- Figure 6/6D/western NOX4 left.tif
- __MACOSX/Figure 6/6D/._western NOX4 left.tif
- Figure 6/6C/Figure 6C Hydrogen Peroxide fluorescence intensity by DCFH_DA in osteoclasts.xlsx
- __MACOSX/Figure 6/6C/._Figure 6C Hydrogen Peroxide fluorescence intensity by DCFH_DA in osteoclasts.xlsx
