# Supplementary material for: Rare coding variants in NOX4 link high ROS levels to psoriatic arthritis mutilans
Source: EMBO Mol Med. 2024 Feb 20;16(3):9. doi: 10.1038/s44321-024-00035-z (PMC10940640; doi:10.1038/s44321-024-00035-z)
Supplement: Supplementary file 7 — Source Data Fig. 6 [file 44321_2024_35_MOESM7_ESM.zip › Figure 6/6A/Figure 6A Numbers of the induced osteoclasts by TRAP.xlsx]

## Sheet: Sheet1
				Figure 6A
					C17				PsA 961				PsA new
				Day 7	36	37	39		78	67	74		50	46	40
				Day 11	40	47	44		92	80	83		44	41	39
