# Supplementary material for: Rare coding variants in NOX4 link high ROS levels to psoriatic arthritis mutilans
Source: EMBO Mol Med. 2024 Feb 20;16(3):9. doi: 10.1038/s44321-024-00035-z (PMC10940640; doi:10.1038/s44321-024-00035-z)
Supplement: Supplementary file 7 — Source Data Fig. 6 [file 44321_2024_35_MOESM7_ESM.zip › Figure 6/6D/Figure 6D NOX4 protein levels in osteoclasts by western blot .xlsx]

## Sheet: Figure 5D
			Figure 6D
			C11 +M	C11 +M+R	PsA961 +M	PsA961 +M+R
			1	1.15318	2.15718	4.92987
			1	0.806673	2.37574	4.15673
			1	1.08637	2.79164	3.37918
