# Supplementary material for: Rare coding variants in NOX4 link high ROS levels to psoriatic arthritis mutilans
Source: EMBO Mol Med. 2024 Feb 20;16(3):9. doi: 10.1038/s44321-024-00035-z (PMC10940640; doi:10.1038/s44321-024-00035-z)
Supplement: Supplementary file 7 — Source Data Fig. 6 [file 44321_2024_35_MOESM7_ESM.zip › Figure 6/6C/Figure 6C Hydrogen Peroxide fluorescence intensity by DCFH_DA in osteoclasts.xlsx]

## Sheet: Figure 5C
			Figure 6C
			Day 7	C17+M	C17+M+R	PsA77+M	PsA77+M+R	PsA961+M	PsA961+M+R
				4.5029	5.8989	4.6709	5.0381	5.0388	6.7801
				5.0994	4.3766	4.7707	5.0035	5.3733	6.0227
				5.5436	6.3122	4.6214	4.78	5.3023	6.3333
			Day 9	C17+M	C17+M+R	PsA77+M	PsA77+M+R	PsA961+M	PsA961+M+R
				16.5977	21.5019	17.5114	19.4376	18.1505	23.3295
				16.3452	21.1681	16.1795	21.7517	19.4539	24.3158
				17.2312	21.1101	17.7699	21.2058	18.9485	23.3205
			Day 11	C17+M	C17+M+R	PsA77+M	PsA77+M+R	PsA961+M	PsA961+M+R
				14.1533	17.9711	19.4197	21.8493	19.0571	25.4741
				14.1788	17.5283	20.3073	21.8213	19.0151	26.2539
				15.4063	17.6048	19.1379	20.7423	20.1406	30.4345
