# Supplementary material for: Rare coding variants in NOX4 link high ROS levels to psoriatic arthritis mutilans
Source: EMBO Mol Med. 2024 Feb 20;16(3):9. doi: 10.1038/s44321-024-00035-z (PMC10940640; doi:10.1038/s44321-024-00035-z)
Supplement: Supplementary file 8 — Source Data Fig. 7 [file 44321_2024_35_MOESM8_ESM.zip]

Archive with 42 entries (38 files):
- Figure 7/
- Figure 7/.DS_Store
- __MACOSX/Figure 7/._.DS_Store
- Figure 7/7D/
- Figure 7/7C/
- Figure 7/7A/
- Figure 7/7D/Merge NOX4Y512C.tif
- __MACOSX/Figure 7/7D/._Merge NOX4Y512C.tif
- Figure 7/7D/Merge NOX4Y512fsX20.tif
- __MACOSX/Figure 7/7D/._Merge NOX4Y512fsX20.tif
- Figure 7/7D/DCFH-DA NOX4V369F.tif
- __MACOSX/Figure 7/7D/._DCFH-DA NOX4V369F.tif
- Figure 7/7D/bright field NOX4Y512C.tif
- __MACOSX/Figure 7/7D/._bright field NOX4Y512C.tif
- Figure 7/7D/Merge NOX4Y512C with bar.tif
- __MACOSX/Figure 7/7D/._Merge NOX4Y512C with bar.tif
- Figure 7/7D/bright field NOX4WT.tif
- __MACOSX/Figure 7/7D/._bright field NOX4WT.tif
- Figure 7/7D/bright field NOX4Y512fsX20.tif
- __MACOSX/Figure 7/7D/._bright field NOX4Y512fsX20.tif
- Figure 7/7D/Merge NOX4WT.tif
- __MACOSX/Figure 7/7D/._Merge NOX4WT.tif
- Figure 7/7D/DCFH-DA NOX4WT.tif
- __MACOSX/Figure 7/7D/._DCFH-DA NOX4WT.tif
- Figure 7/7D/Merge NOX4V369F.tif
- __MACOSX/Figure 7/7D/._Merge NOX4V369F.tif
- Figure 7/7D/DCFH-DA NOX4Y512fsX20.tif
- __MACOSX/Figure 7/7D/._DCFH-DA NOX4Y512fsX20.tif
- Figure 7/7D/bright field NOX4V369F.tif
- __MACOSX/Figure 7/7D/._bright field NOX4V369F.tif
- Figure 7/7D/DCFH-DA NOX4Y512C.tif
- __MACOSX/Figure 7/7D/._DCFH-DA NOX4Y512C.tif
- Figure 7/7C/Figure 7C Quantification of ROS fluorescence intensity in zebrafish embryos .xlsx
- __MACOSX/Figure 7/7C/._Figure 7C Quantification of ROS fluorescence intensity in zebrafish embryos .xlsx
- Figure 7/7A/western Nox4.tif
- __MACOSX/Figure 7/7A/._western Nox4.tif
- Figure 7/7A/Figure 7A Nox4 protein levels in zebrafish embryos by western blot .xlsx
- __MACOSX/Figure 7/7A/._Figure 7A Nox4 protein levels in zebrafish embryos by western blot .xlsx
- Figure 7/7A/.DS_Store
- __MACOSX/Figure 7/7A/._.DS_Store
- Figure 7/7A/western Gapdh.tif
- __MACOSX/Figure 7/7A/._western Gapdh.tif
