# Supplementary material for: Rare coding variants in NOX4 link high ROS levels to psoriatic arthritis mutilans
Source: EMBO Mol Med. 2024 Feb 20;16(3):9. doi: 10.1038/s44321-024-00035-z (PMC10940640; doi:10.1038/s44321-024-00035-z)
Supplement: Supplementary file 8 — Source Data Fig. 7 [file 44321_2024_35_MOESM8_ESM.zip › Figure 7/7C/Figure 7C Quantification of ROS fluorescence intensity in zebrafish embryos .xlsx]

## Sheet: 6C
	Figure 6C
		1）	NOX4WT/ nox4 atg MO	NOX4Y512fsX20/ nox4 atg MO	NOX4V369F/ nox4 atg MO	NOX4Y512C/ nox4 atg MO		2）	NOX4WT/ nox4 atg MO	NOX4Y512fsX20/ nox4 atg MO	NOX4V369F/ nox4 atg MO	NOX4Y512C/ nox4 atg MO		3）	NOX4WT/ nox4 atg MO	NOX4Y512fsX20/ nox4 atg MO	NOX4V369F/ nox4 atg MO	NOX4Y512C/ nox4 atg MO
			1	1.16472	1.51846	1.32752			1	1.1601	1.21492	1.37885			1	1.43897	1.74371	1.48022
			1	1.59759	1.61352	2.6476			1	1.31164	1.33493	1.83706			1	1.80026	1.31997	1.23933
			1	1.13623	1.66167	2.50282			1	1.86592	1.33602	1.66681			1	1.52434	1.34909	1.22042
			1	1.08344	0.988604	1.35049			1	1.55624	1.26238	1.78546			1	1.35874	1.50333	1.26752
			1	1.24536	1.00576	1.33444			1	1.33706	1.26227	1.55924			1	1.13532	1.58412	1.15571
			1	1.16681	1.31089	2.10553			1	1.49247	1.34082	1.37519			1	1.05694	1.88043	1.98002
			1	1.18239	1.67667	1.47299			1	1.59661	1.1331	1.34464			1	1.16033	1.83508	2.01254
			1	1.16763	0.94209	1.92651			1	1.49214	1.35288	1.71258			1	1.86482	2.08778	1.62239
			1	1.1817	0.931915	1.66707			1	1.6277	1.54042	1.19278			1	1.72275	1.63913	1.98757
			1	1.38212	1.05425	1.85429			1	1.53758	1.14516	1.67603			1	1.3873	1.39105
			1		1.5509	1.22664			1	1.13866		1.74487			1		1.16932
						1.71801				2.04255		1.259
						1.82272				1.78458
						1.77534
						1.18774
						1.5466
		average	1	1.2308	1.29588	1.71664		average	1	1.5341	1.29229	1.54438		average	1	1.44498	1.59118	1.55175
		STDEV	0	0.151111	0.314502	0.428627		STDEV	0	0.263405	0.118367	0.222751		STDEV	0	0.283673	0.27808	0.360696
		numbers	11	10	11	16		numbers	11	13	10	12		numbers	11	10	11	9
		Figure 6C	NOX4WT/ nox4 atg MO			NOX4Y512fsX20/ nox4 atg MO			NOX4V369F/ nox4 atg MO			NOX4Y512C/ nox4 atg MO
			Mean	SD	N	Mean	SD	N	Mean	SD	N	Mean	SD	N
		1）	1	0	11	1.2308	0.1	10	1.29588	0.314502	11	1.71664	0.428627	16
		2）	1	0	11	1.5341	0.263405	13	1.29229	0.118367	10	1.54438	0.222751	12
		3）	1	0	11	1.44498	0.2	10	1.59118	0.27808	11	1.55175	0.360696	9
