# Supplementary material for: Rare coding variants in NOX4 link high ROS levels to psoriatic arthritis mutilans
Source: EMBO Mol Med. 2024 Feb 20;16(3):9. doi: 10.1038/s44321-024-00035-z (PMC10940640; doi:10.1038/s44321-024-00035-z)
Supplement: Supplementary file 8 — Source Data Fig. 7 [file 44321_2024_35_MOESM8_ESM.zip › Figure 7/7A/Figure 7A Nox4 protein levels in zebrafish embryos by western blot .xlsx]

## Sheet: 6B
			Figure 7A
			Control	nox4 atg MO
			1	0.597812
			1	0.747631
			1	0.546461
