# Supplementary material for: Rare coding variants in NOX4 link high ROS levels to psoriatic arthritis mutilans
Source: EMBO Mol Med. 2024 Feb 20;16(3):9. doi: 10.1038/s44321-024-00035-z (PMC10940640; doi:10.1038/s44321-024-00035-z)
Supplement: Supplementary file 9 — EV Figure Source Data [file 44321_2024_35_MOESM9_ESM.zip]

Archive with 6 entries (6 files):
- EMM-2023-18169_SourceDataForExpandedView1.zip
- __MACOSX/._EMM-2023-18169_SourceDataForExpandedView1.zip
- EMM-2023-18169_SourceDataForExpandedView2.zip
- __MACOSX/._EMM-2023-18169_SourceDataForExpandedView2.zip
- EMM-2023-18169_SourceDataForExpandedView3.zip
- __MACOSX/._EMM-2023-18169_SourceDataForExpandedView3.zip
